# Supplementary material for: Bis{N-[(diethyl­amino)­dimethyl­sil­yl]anilinido-κ2 N,N′}nickel(II)
Source: Acta Crystallogr Sect E Struct Rep Online. 2012 Mar 3;68(Pt 4):m357. doi: 10.1107/S1600536812008550 (PMC3343782; doi:10.1107/S1600536812008550)
Supplement: Supplementary file 2 [file e-68-0m357-Isup2.hkl]

# 
# h,k,l, Fc-squared, Fo-squared, sigma(Fo-squared) and status flag 
# 
data_I
_shelx_title ' P in Fdd2' 
_shelx_refln_list_code          4 
_shelx_F_calc_maximum      498.45 
_exptl_crystal_F_000      2160.00 
_reflns_d_resolution_high  0.8255 
 
loop_ 
 _symmetry_equiv_pos_as_xyz 
 'x, y, z' 
 '-x, -y, z' 
 'x+1/4, -y+1/4, z+1/4' 
 '-x+1/4, y+1/4, z+1/4' 
 'x, y+1/2, z+1/2' 
 '-x, -y+1/2, z+1/2' 
 'x+1/4, -y+3/4, z+3/4' 
 '-x+1/4, y+3/4, z+3/4' 
 'x+1/2, y, z+1/2' 
 '-x+1/2, -y, z+1/2' 
 'x+3/4, -y+1/4, z+3/4' 
 '-x+3/4, y+1/4, z+3/4' 
 'x+1/2, y+1/2, z' 
 '-x+1/2, -y+1/2, z' 
 'x+3/4, -y+3/4, z+1/4' 
 '-x+3/4, y+3/4, z+1/4' 
 
_cell_length_a    21.2631 
_cell_length_b    30.0347 
_cell_length_c     8.6228 
_cell_angle_alpha  90.000 
_cell_angle_beta   90.000 
_cell_angle_gamma  90.000 
 
_shelx_F_squared_multiplier     1.000 
 
loop_ 
 _refln_index_h 
 _refln_index_k 
 _refln_index_l 
 _refln_F_squared_calc 
 _refln_F_squared_meas 
 _refln_F_squared_sigma 
 _refln_observed_status 
   2   0 -10     2209.14     2400.71    132.13 o 
   6   0 -10      399.21      541.87     92.54 o 
   0   2 -10     1971.50     2266.48    110.48 o 
   2   2 -10       60.77       19.73     49.45 o 
   4   2 -10     1334.23     1561.30     84.37 o 
   6   2 -10       42.28       26.78     51.03 o 
   2   4 -10     1007.96     1086.77     74.80 o 
   4   4 -10      184.03      194.59     75.74 o 
   6   4 -10      801.24      857.49     72.19 o 
   0   6 -10     1202.72     1464.45    114.05 o 
   2   6 -10      145.10       92.55     58.50 o 
   4   6 -10     1577.48     1692.99     96.28 o 
   6   6 -10       19.07      -50.35     54.42 o 
   2   8 -10      771.19      763.45     83.63 o 
   4   8 -10      281.84      343.13     65.54 o 
   0  10 -10     1195.52     1244.02    108.96 o 
   2  10 -10       29.34      -57.53     84.64 o 
   1   1  -9     1942.97     2013.66     69.93 o 
   3   1  -9     1790.21     1889.71     68.02 o 
   5   1  -9      509.58      569.23     61.41 o 
   7   1  -9     1404.67     1508.08     81.89 o 
   9   1  -9      139.93      126.90     64.49 o 
  11   1  -9     1689.66     1902.08    117.23 o 
  13   1  -9     1361.72     1500.59    110.85 o 
   1   3  -9     2685.32     2701.20     76.89 o 
   3   3  -9     1027.57     1066.48     61.73 o 
   5   3  -9      371.06      335.93     55.66 o 
   7   3  -9      119.29       94.85     50.32 o 
   9   3  -9     1648.85     1733.41     86.17 o 
  11   3  -9     1061.76     1159.02     96.60 o 
   1   5  -9      612.35      645.34     60.63 o 
   3   5  -9     2575.84     2701.04     82.82 o 
   5   5  -9     1379.98     1524.05     78.80 o 
   7   5  -9      359.45      339.31     57.93 o 
   9   5  -9      100.99       -1.35     50.11 o 
  11   5  -9     1172.60     1564.44    110.73 o 
   1   7  -9     1347.30     1492.79     77.01 o 
   3   7  -9      762.71      853.55     64.52 o 
   5   7  -9     1380.32     1536.81     89.40 o 
   7   7  -9     1129.88     1256.73     83.59 o 
   9   7  -9     1054.23     1169.18     97.19 o 
  11   7  -9      463.89      578.77     96.96 o 
   1   9  -9      953.56      934.10     66.38 o 
   3   9  -9      705.12      964.00     74.71 o 
   5   9  -9     1639.84     1672.20     87.76 o 
   7   9  -9      913.54     1027.54     91.39 o 
   9   9  -9      729.78      649.14     98.09 o 
  11   9  -9      248.95      323.16     94.64 o 
   1  11  -9      685.39      820.94     64.32 o 
   3  11  -9      705.79      732.42     70.62 o 
   5  11  -9     1048.57     1106.90     91.18 o 
   7  11  -9     1732.34     2074.61    116.58 o 
   9  11  -9      393.41      486.95     96.09 o 
   1  13  -9      721.18      702.43     71.01 o 
   3  13  -9      730.33      867.85     75.87 o 
   5  13  -9      412.81      492.43     77.80 o 
   7  13  -9      678.36      718.11     89.93 o 
   9  13  -9      753.40     1077.44    115.33 o 
   1  15  -9      611.60      725.13     81.17 o 
   3  15  -9      332.11      474.64     66.47 o 
   5  15  -9      843.03      929.51     90.60 o 
   7  15  -9      685.51      987.76    112.67 o 
   1  17  -9       58.77       75.71     63.58 o 
   3  17  -9     1317.80     1525.76    103.59 o 
   5  17  -9      357.36      455.81     80.97 o 
   0   0  -8     7543.30     7128.44    202.16 o 
   4   0  -8     7229.23     6852.37    137.77 o 
   8   0  -8     1396.06     1481.78    104.67 o 
  12   0  -8     5332.92     5427.82    218.85 o 
  16   0  -8     2223.09     2557.29    224.31 o 
   2   2  -8     3224.98     3142.71     74.48 o 
   4   2  -8       59.55       41.60     33.48 o 
   6   2  -8     2216.18     2202.41     84.54 o 
   8   2  -8     1971.85     1922.98     82.88 o 
  10   2  -8     2621.62     2700.97     94.85 o 
  12   2  -8       62.34       46.20     62.05 o 
  14   2  -8     2779.81     2528.91    123.87 o 
  16   2  -8       71.30       15.83    112.74 o 
   0   4  -8     8968.45     8499.85    155.13 o 
   2   4  -8      113.20      135.00     36.75 o 
   4   4  -8     4508.30     4508.69     92.15 o 
   6   4  -8       27.58       -1.39     42.86 o 
   8   4  -8     2869.34     3046.92     97.42 o 
  10   4  -8     2666.12     2817.84    103.34 o 
  12   4  -8     1476.15     1504.57    101.64 o 
  14   4  -8       43.99      -18.81     67.03 o 
  16   4  -8     1608.06     1879.80    119.48 o 
   2   6  -8     3652.32     3435.76     99.56 o 
   4   6  -8       17.85       12.15     36.85 o 
   6   6  -8     4011.93     4063.07    101.75 o 
   8   6  -8        8.66       35.17     47.61 o 
  10   6  -8     1192.54     1234.59     95.42 o 
  12   6  -8       21.69      -38.29     61.51 o 
  14   6  -8     1795.86     1876.60    135.32 o 
  16   6  -8       44.54       86.08     90.34 o 
   0   8  -8     7353.91     6957.71    167.44 o 
   2   8  -8      310.58      257.21     46.83 o 
   4   8  -8     3356.80     3403.03     90.65 o 
   6   8  -8      209.54      261.49     54.55 o 
   8   8  -8     4705.76     4433.64    136.14 o 
  10   8  -8      101.85      -13.26     76.41 o 
  12   8  -8     1531.56     1719.53    123.89 o 
  14   8  -8       29.44       45.18     87.71 o 
   2  10  -8     2683.54     2703.02     87.27 o 
   4  10  -8       98.63      111.77     45.69 o 
   6  10  -8     2244.48     2348.43    109.65 o 
   8  10  -8      140.67       73.84     62.62 o 
  10  10  -8     2371.05     2372.49    135.14 o 
  12  10  -8       22.84       80.51     98.15 o 
  14  10  -8     1228.67     1417.30    131.15 o 
   0  12  -8      675.42      851.55    125.15 o 
   2  12  -8      410.53      421.97     52.17 o 
   4  12  -8     2587.30     2744.08    107.44 o 
   6  12  -8      129.72      166.91     61.36 o 
   8  12  -8     3387.52     3538.73    151.43 o 
  10  12  -8       54.63       37.43     77.68 o 
  12  12  -8     2249.12     2308.08    141.81 o 
  14  12  -8       73.06       32.96     90.53 o 
   2  14  -8     1335.88     1441.82     81.27 o 
   4  14  -8       15.96      -69.10     47.61 o 
   6  14  -8     2281.14     2525.33    115.45 o 
   8  14  -8       82.08       41.17     77.44 o 
  10  14  -8      970.87     1111.07    116.10 o 
  12  14  -8       49.48       62.05     82.57 o 
   0  16  -8     1513.27     1499.17    131.02 o 
   2  16  -8       68.92       31.83     50.92 o 
   4  16  -8     1748.12     2044.69    108.07 o 
   6  16  -8       17.07        4.53     60.55 o 
   8  16  -8     1772.84     2071.93    135.36 o 
  10  16  -8      103.12       18.32     79.67 o 
  12  16  -8     1425.15     1845.22    136.17 o 
   2  18  -8     1547.30     1821.89    166.42 o 
   4  18  -8       38.69       52.28     70.85 o 
   6  18  -8     1163.34     1277.54    113.93 o 
   8  18  -8       26.90       53.12     75.81 o 
  10  18  -8      964.25     1061.88    123.13 o 
   0  20  -8     3127.37     3160.36    373.85 o 
   2  20  -8      199.68      315.92     70.85 o 
   4  20  -8     1419.98     1783.44    108.62 o 
   6  20  -8      119.54       37.15     80.21 o 
   8  20  -8     1168.90     1170.15    117.70 o 
   2  22  -8      777.14     1086.42     91.65 o 
   4  22  -8       31.94      -76.18     70.60 o 
   1   1  -7    10016.25     9013.19    123.25 o 
   3   1  -7     1814.29     1826.64     62.05 o 
   5   1  -7     4893.04     4334.23     76.87 o 
   7   1  -7     7109.51     7258.80    124.20 o 
   9   1  -7     2264.74     2309.93     86.05 o 
  11   1  -7      465.69      412.33     69.29 o 
  13   1  -7      983.46     1195.87     90.60 o 
  15   1  -7     1587.88     1662.15    106.62 o 
  17   1  -7      760.05      891.63     94.06 o 
  19   1  -7      769.48      823.41     97.43 o 
   1   3  -7     6952.17     6218.32     90.16 o 
   3   3  -7     2124.99     2278.57     64.71 o 
   5   3  -7     4751.24     4408.52     78.84 o 
   7   3  -7     3446.06     3299.74     92.88 o 
   9   3  -7     5080.02     4983.85    171.32 o 
  11   3  -7      847.50      962.90     82.98 o 
  13   3  -7     2088.39     1880.34    107.43 o 
  15   3  -7     2863.34     2906.99    107.12 o 
  17   3  -7      419.43      443.63     67.98 o 
  19   3  -7      626.73      737.98     81.38 o 
   1   5  -7     5850.00     5666.54     91.00 o 
   3   5  -7     1247.53     1116.09     63.67 o 
   5   5  -7      687.02      741.31     49.61 o 
   7   5  -7     1657.77     1713.72     76.17 o 
   9   5  -7     1221.55     1385.50     72.58 o 
  11   5  -7     3388.79     3429.27    125.41 o 
  13   5  -7     1547.99     1565.48    102.27 o 
  15   5  -7     2159.62     2272.92    115.63 o 
  17   5  -7     2169.01     2252.41    104.70 o 
   1   7  -7     2255.74     2167.61     79.23 o 
   3   7  -7     3572.92     3283.42     87.04 o 
   5   7  -7     4212.57     4032.34     91.30 o 
   7   7  -7      221.80      200.06     46.25 o 
   9   7  -7     4061.63     3919.35    117.44 o 
  11   7  -7     3065.06     2914.19    136.45 o 
  13   7  -7     1863.45     2027.12    132.29 o 
  15   7  -7     3231.43     3086.03    164.48 o 
  17   7  -7      790.39      884.14     92.46 o 
   1   9  -7     5584.79     5011.12    100.83 o 
   3   9  -7     6302.05     5858.23    156.45 o 
   5   9  -7     1267.36     1343.90     67.73 o 
   7   9  -7     3028.71     2987.05     98.46 o 
   9   9  -7     2439.99     2349.80    127.34 o 
  11   9  -7     1334.73     1181.69    104.90 o 
  13   9  -7     1210.26     1131.28    105.91 o 
  15   9  -7     1416.54     1679.10    127.97 o 
  17   9  -7     1777.21     2004.95    144.23 o 
   1  11  -7     2212.60     2049.08     94.21 o 
   3  11  -7     2639.05     2465.37     81.56 o 
   5  11  -7     3219.99     3393.96    153.91 o 
   7  11  -7     4604.11     4510.58    133.30 o 
   9  11  -7     1480.58     1333.94    103.63 o 
  11  11  -7     2874.23     3003.67    143.95 o 
  13  11  -7     1293.09     1396.82    116.58 o 
  15  11  -7     2343.68     2645.57    145.62 o 
  17  11  -7      165.45      174.14     89.26 o 
   1  13  -7     3282.52     3259.22     96.23 o 
   3  13  -7     2579.93     2551.46     98.62 o 
   5  13  -7     1147.76     1322.38     75.59 o 
   7  13  -7     2836.65     2675.09    112.50 o 
   9  13  -7     3000.41     3024.48    139.43 o 
  11  13  -7      440.83      401.10     86.75 o 
  13  13  -7      423.96      806.49    126.75 o 
  15  13  -7      631.81      489.92     97.76 o 
   1  15  -7      877.86      834.40     57.94 o 
   3  15  -7     2292.66     2249.30     90.06 o 
   5  15  -7      908.50      993.89     71.50 o 
   7  15  -7     2330.97     2702.63    131.56 o 
   9  15  -7     1714.58     1769.47    120.79 o 
  11  15  -7      831.17     1103.49    107.10 o 
  13  15  -7      853.58      996.14    110.01 o 
  15  15  -7      620.62      930.05    136.33 o 
   1  17  -7     1032.40     1013.10     69.50 o 
   3  17  -7      274.58      360.15     57.71 o 
   5  17  -7     1679.39     1769.95     89.40 o 
   7  17  -7     2980.63     2992.18    140.18 o 
   9  17  -7      965.89     1132.35    107.50 o 
  11  17  -7      683.16      680.81     99.26 o 
  13  17  -7      338.01      486.05     94.79 o 
   1  19  -7      890.52      980.66     81.74 o 
   3  19  -7     1220.14     1468.30     83.24 o 
   5  19  -7     1934.78     2247.18    177.56 o 
   7  19  -7     2088.15     2180.54    128.37 o 
   9  19  -7      965.80     1206.09    113.36 o 
  11  19  -7      395.49      451.51     94.26 o 
  13  19  -7      407.96      521.08     96.65 o 
   1  21  -7      837.66      935.14     82.86 o 
   3  21  -7      429.47      567.10     74.62 o 
   5  21  -7     1015.83     1158.01    102.15 o 
   7  21  -7     2248.92     2239.49    130.88 o 
   9  21  -7      906.65     1113.96    109.53 o 
  11  21  -7      262.01      272.68     90.48 o 
   1  23  -7      548.81      780.37     80.95 o 
   3  23  -7      550.49      778.21    107.75 o 
   5  23  -7      566.14      520.84     87.46 o 
   7  23  -7     1027.59     1293.98    133.78 o 
   9  23  -7      552.69      638.28     97.11 o 
   1  25  -7      555.54      830.60    100.95 o 
   3  25  -7       31.00      -43.13     66.28 o 
   5  25  -7      173.75      100.05     80.12 o 
   7  25  -7     1110.49     1391.00    141.63 o 
   2   0  -6     4500.45     4556.67    125.90 o 
   6   0  -6     9915.75    10052.95    153.77 o 
  10   0  -6     8225.16     6840.70    208.55 o 
  14   0  -6     3796.75     3441.89    188.51 o 
  18   0  -6     3694.62     3138.33    177.70 o 
   0   2  -6    14728.99    13488.42    160.58 o 
   2   2  -6     1812.95     1918.44     57.48 o 
   4   2  -6     9309.05     8501.87     93.62 o 
   6   2  -6      696.60      731.55     48.19 o 
   8   2  -6    21838.68    21014.92    510.59 o 
  10   2  -6      469.28      443.15     67.82 o 
  12   2  -6     8916.21     8750.50    165.77 o 
  14   2  -6       33.05       45.92     57.60 o 
  16   2  -6     4914.58     4746.52    140.23 o 
  18   2  -6      152.30      190.20     68.28 o 
  20   2  -6     2106.99     2085.72    118.74 o 
   2   4  -6     9019.63     8857.46     97.45 o 
   4   4  -6     2562.37     2349.28     67.32 o 
   6   4  -6    12989.39    12905.10    292.40 o 
   8   4  -6       44.09       55.70     36.58 o 
  10   4  -6     2279.67     2200.75     95.86 o 
  12   4  -6       41.81       75.29     48.50 o 
  14   4  -6     4793.28     4742.07    154.46 o 
  16   4  -6     1295.37     1388.07     85.39 o 
  18   4  -6     1465.80     1485.50     87.55 o 
  20   4  -6       78.70       41.54     68.57 o 
   0   6  -6    24218.16    22568.43    459.35 o 
   2   6  -6      862.90     1032.91     50.73 o 
   4   6  -6     6049.56     5630.27     89.99 o 
   6   6  -6      813.47      912.93     45.24 o 
   8   6  -6    11380.27    10647.04    135.41 o 
  10   6  -6     3453.93     3753.00    178.38 o 
  12   6  -6     1844.15     1881.53     86.43 o 
  14   6  -6      448.21      410.99     59.98 o 
  16   6  -6     5920.54     5904.37    151.14 o 
  18   6  -6      254.54      212.65     68.60 o 
  20   6  -6     1059.75     1187.05    100.50 o 
   2   8  -6     9589.23     8661.98    288.10 o 
   4   8  -6     3813.85     3791.89    145.18 o 
   6   8  -6     4037.48     3927.21    110.92 o 
   8   8  -6     5743.50     5373.91    269.29 o 
  10   8  -6     4800.73     5007.42    369.68 o 
  12   8  -6      891.03      989.51     93.63 o 
  14   8  -6     5204.03     5301.82    200.82 o 
  16   8  -6      723.56      757.24     84.87 o 
  18   8  -6      883.94      920.82     92.19 o 
  20   8  -6       38.82       85.02     76.67 o 
   0  10  -6    13731.10    13222.65    203.54 o 
   2  10  -6     1146.41     1118.32     72.79 o 
   4  10  -6     6435.99     6210.98    105.57 o 
   6  10  -6      806.94      944.77     53.34 o 
   8  10  -6     8157.70     7708.85    249.72 o 
  10  10  -6     3182.41     3324.70    136.41 o 
  12  10  -6     3115.92     2928.86    112.79 o 
  14  10  -6       96.90      108.71     64.83 o 
  16  10  -6     5054.69     5469.82    227.93 o 
  18  10  -6      528.18      506.30     82.27 o 
   2  12  -6     4200.55     3901.37     88.31 o 
   4  12  -6     1726.70     1704.65     73.19 o 
   6  12  -6     4229.59     4356.81     96.76 o 
   8  12  -6     1318.75     1449.94     86.39 o 
  10  12  -6     5563.24     5788.64    215.19 o 
  12  12  -6      211.91      240.59     82.71 o 
  14  12  -6     1725.55     2108.89    150.50 o 
  16  12  -6      622.25      757.28     84.69 o 
  18  12  -6     1728.75     1754.58    111.36 o 
   0  14  -6    12691.12    11907.24    263.12 o 
   2  14  -6     3581.89     3247.83     89.47 o 
   4  14  -6     4017.17     3938.58    102.74 o 
   6  14  -6       13.64       27.77     40.16 o 
   8  14  -6    10528.45    11248.50    392.43 o 
  10  14  -6      720.72      614.13     69.98 o 
  12  14  -6      980.74     1017.43     85.51 o 
  14  14  -6       41.50      -30.71     61.94 o 
  16  14  -6     3645.13     4029.03    139.32 o 
  18  14  -6      343.88      366.59     80.12 o 
   2  16  -6     3907.34     3645.82    145.10 o 
   4  16  -6      448.02      438.14     56.01 o 
   6  16  -6     7232.15     7421.68    137.28 o 
   8  16  -6       28.53      127.08     49.61 o 
  10  16  -6      971.13     1009.30     83.20 o 
  12  16  -6      286.20      289.11     68.02 o 
  14  16  -6     1952.70     2249.19    118.29 o 
  16  16  -6      196.71      213.15     80.42 o 
   0  18  -6    12552.28    12399.34    825.76 o 
   2  18  -6      886.85     1084.15     70.29 o 
   4  18  -6     3235.25     3202.02    113.47 o 
   6  18  -6      132.28      145.23     50.30 o 
   8  18  -6     5849.23     6081.89    348.54 o 
  10  18  -6      293.77      362.36     72.59 o 
  12  18  -6     1865.51     1899.67    110.49 o 
  14  18  -6        5.02      -12.88     67.86 o 
  16  18  -6     2215.55     2247.73    151.76 o 
   2  20  -6     1783.80     1867.35     98.85 o 
   4  20  -6       51.57       11.66     52.58 o 
   6  20  -6     3077.92     3282.22    103.52 o 
   8  20  -6       98.82       33.62     51.57 o 
  10  20  -6     1407.32     1385.55    118.77 o 
  12  20  -6        3.03     -114.39     76.26 o 
  14  20  -6     1942.98     2433.40    150.63 o 
   0  22  -6     1559.01     1761.70    131.13 o 
   2  22  -6      249.87      225.32     65.05 o 
   4  22  -6     2268.66     2514.84    136.60 o 
   6  22  -6      687.70      665.91     75.77 o 
   8  22  -6     2999.97     3553.99    160.04 o 
  10  22  -6      719.01      937.89     84.00 o 
  12  22  -6     1608.32     1996.01    134.43 o 
  14  22  -6       28.98     -129.27     86.18 o 
   2  24  -6      987.66     1192.53    102.58 o 
   4  24  -6      349.41      424.89    101.63 o 
   6  24  -6     2256.04     2623.09    129.54 o 
   8  24  -6      113.89      146.86     58.98 o 
  10  24  -6      814.26      894.44    103.91 o 
  12  24  -6       47.83      -49.30     84.57 o 
   0  26  -6     1797.93     2117.41    212.40 o 
   2  26  -6      179.61      200.94     72.11 o 
   4  26  -6     1127.91     1249.18    105.37 o 
   6  26  -6      380.71      267.60     76.75 o 
   8  26  -6     1707.96     1863.47    159.18 o 
  10  26  -6      379.56      389.45     94.44 o 
   2  28  -6     1497.23     1708.64    219.97 o 
   4  28  -6      301.94      215.22    157.13 o 
   6  28  -6      334.46      559.11    112.91 o 
   1   1  -5     7545.54     7611.71    114.37 o 
   3   1  -5      975.58     1088.26     42.29 o 
   5   1  -5     6893.08     6051.98    131.49 o 
   7   1  -5    22925.11    23318.58    305.02 o 
   9   1  -5    14057.28    12573.87    283.68 o 
  11   1  -5     2220.46     2100.20     95.59 o 
  13   1  -5     2175.11     2179.28    103.73 o 
  15   1  -5     2921.08     2880.58    111.43 o 
  17   1  -5     2700.81     2746.90    115.40 o 
  19   1  -5     2213.94     2052.52    110.90 o 
  21   1  -5     1533.24     1581.68    106.76 o 
   1   3  -5     2884.96     2277.31     45.57 o 
   3   3  -5     3072.35     3311.79    108.58 o 
   5   3  -5    10012.61     9659.91    299.40 o 
   7   3  -5    22662.32    21542.75    681.29 o 
   9   3  -5    14221.32    12322.19    219.52 o 
  11   3  -5     5181.22     4794.58    135.47 o 
  13   3  -5     1699.52     1588.71    109.52 o 
  15   3  -5     4914.82     4545.96    128.90 o 
  17   3  -5     4309.01     4111.12    130.07 o 
  19   3  -5      778.95      825.03     83.86 o 
  21   3  -5     1946.65     1844.27    129.36 o 
   1   5  -5    13051.71    11741.86     88.00 o 
   3   5  -5     4347.44     3909.92     63.49 o 
   5   5  -5     2368.80     2433.98     75.98 o 
   7   5  -5    18710.97    18783.94    610.67 o 
   9   5  -5    13120.38    12110.80    289.76 o 
  11   5  -5     2826.39     3143.95     94.87 o 
  13   5  -5     2843.35     2501.66     92.86 o 
  15   5  -5     2935.84     2957.71     98.72 o 
  17   5  -5     1094.81      959.41     82.18 o 
  19   5  -5     1219.54     1256.31     93.78 o 
  21   5  -5      940.00      927.08     89.53 o 
   1   7  -5    18910.86    18062.54    555.65 o 
   3   7  -5     2519.28     2721.56     62.40 o 
   5   7  -5     8770.60     9398.81    269.65 o 
   7   7  -5    13946.27    13685.33    442.44 o 
   9   7  -5     9159.47     9035.04    420.37 o 
  11   7  -5     3646.68     3840.79    195.66 o 
  13   7  -5      695.82      507.93     65.07 o 
  15   7  -5     4408.75     4272.60    200.12 o 
  17   7  -5     3797.22     3496.74    123.81 o 
  19   7  -5     1074.43     1121.12     89.76 o 
  21   7  -5      333.46      333.31     80.41 o 
   1   9  -5     3712.49     3283.65    124.64 o 
   3   9  -5    10371.70     9706.24     99.50 o 
   5   9  -5     5649.32     6105.89    136.74 o 
   7   9  -5    16080.74    16769.33    195.03 o 
   9   9  -5     5225.64     5128.44    213.19 o 
  11   9  -5     1314.62     1529.91     97.31 o 
  13   9  -5     1403.76     1582.44    131.72 o 
  15   9  -5     3779.23     4193.56    129.41 o 
  17   9  -5      377.29      382.89     71.68 o 
  19   9  -5      521.61      612.18     80.94 o 
  21   9  -5     1164.49     1204.74    100.58 o 
   1  11  -5    11793.63    11553.30    333.20 o 
   3  11  -5     2744.91     2716.47    113.62 o 
   5  11  -5     6084.21     6674.83    102.10 o 
   7  11  -5    11036.33    11819.50    136.40 o 
   9  11  -5     5143.30     4985.45    168.96 o 
  11  11  -5      513.63      614.78     66.36 o 
  13  11  -5      306.99      305.54     64.70 o 
  15  11  -5     1951.35     1946.62    106.65 o 
  17  11  -5     3355.51     3590.67    129.26 o 
  19  11  -5      699.58      731.94     85.20 o 
  21  11  -5      786.41     1044.28    107.29 o 
   1  13  -5     8211.21     7501.77    187.71 o 
   3  13  -5     4289.11     4122.13    135.79 o 
   5  13  -5     3711.68     3581.93     75.19 o 
   7  13  -5     6714.02     6794.44    124.62 o 
   9  13  -5     8780.76     8815.28    258.79 o 
  11  13  -5     1069.12     1143.11    114.83 o 
  13  13  -5     1623.81     1752.87     98.68 o 
  15  13  -5     4702.88     5072.25    142.28 o 
  17  13  -5     1047.87     1116.03    126.94 o 
  19  13  -5     1503.38     1720.16    109.27 o 
   1  15  -5     9122.40     9044.61    267.68 o 
   3  15  -5      300.08      304.51     38.42 o 
   5  15  -5      360.31      349.65     50.07 o 
   7  15  -5     2919.05     2767.96     90.45 o 
   9  15  -5     1600.36     1706.85     79.65 o 
  11  15  -5     3860.59     3837.87    202.77 o 
  13  15  -5     2307.95     2385.15    110.91 o 
  15  15  -5     3092.34     3260.65    152.03 o 
  17  15  -5     2507.33     2575.51    120.69 o 
  19  15  -5     1057.27     1108.24    111.93 o 
   1  17  -5     4881.61     4518.56    133.38 o 
   3  17  -5     4422.90     4154.47     89.30 o 
   5  17  -5     2687.89     2559.40    105.77 o 
   7  17  -5     1265.15     1527.64     91.16 o 
   9  17  -5     2472.75     2778.60    175.97 o 
  11  17  -5     1578.07     1475.37     91.40 o 
  13  17  -5     2861.59     2905.02    131.13 o 
  15  17  -5     3896.05     4420.65    144.02 o 
  17  17  -5     1897.68     2095.56    142.01 o 
  19  17  -5      611.07      732.42    107.69 o 
   1  19  -5     8561.98     7816.18    126.95 o 
   3  19  -5     2913.24     2890.60     90.06 o 
   5  19  -5       13.46      -29.85     42.54 o 
   7  19  -5      965.15     1228.59     71.88 o 
   9  19  -5     2288.97     2403.41    117.28 o 
  11  19  -5     1022.65     1046.57     94.12 o 
  13  19  -5     1025.16     1171.01    106.94 o 
  15  19  -5     2694.48     3198.26    155.84 o 
  17  19  -5     1279.89     1419.38    125.25 o 
   1  21  -5     7658.75     7144.70    144.55 o 
   3  21  -5     1513.72     1478.44     76.52 o 
   5  21  -5     1372.31     1509.46     98.91 o 
   7  21  -5      700.02      793.90    114.80 o 
   9  21  -5      611.14      679.28     64.19 o 
  11  21  -5     2216.83     2502.51    132.00 o 
  13  21  -5     1697.17     1957.62    129.44 o 
  15  21  -5     2765.56     3277.70    163.38 o 
  17  21  -5      227.51      206.32     95.93 o 
   1  23  -5     6076.74     5885.63    157.24 o 
   3  23  -5     1326.66     1439.08     85.48 o 
   5  23  -5      135.47      111.94     49.14 o 
   7  23  -5     2180.59     2429.09     94.33 o 
   9  23  -5     2956.68     3250.55    122.31 o 
  11  23  -5       80.59       40.19     73.54 o 
  13  23  -5      939.44     1154.62    114.40 o 
  15  23  -5     2102.69     2452.44    152.38 o 
   1  25  -5     4932.40     4614.58    189.23 o 
   3  25  -5      123.23      175.72     59.58 o 
   5  25  -5      539.49      722.33     72.35 o 
   7  25  -5      962.74     1090.79    100.67 o 
   9  25  -5      852.88      976.83     85.80 o 
  11  25  -5     1343.60     1515.22    116.56 o 
  13  25  -5     1082.33     1178.20    116.79 o 
   1  27  -5      664.62      623.12    108.67 o 
   3  27  -5      349.37      409.63    100.46 o 
   5  27  -5       75.87       90.22     72.13 o 
   7  27  -5     1540.01     1989.14    126.68 o 
   9  27  -5     1471.53     1965.39    131.34 o 
  11  27  -5      223.87      190.20     86.35 o 
   1  29  -5      748.83      889.68    121.82 o 
   3  29  -5      702.01      748.00    151.71 o 
   5  29  -5      828.79     1017.15    104.08 o 
   7  29  -5      768.02      867.55    107.10 o 
   9  29  -5       21.69       85.15     85.16 o 
   1  31  -5      751.04      935.97    127.90 o 
   3  31  -5      369.86      473.45    111.87 o 
   5  31  -5       61.74      -61.47    101.00 o 
   0   0  -4    18315.61    16052.91    201.61 o 
   4   0  -4    10591.57     9550.77    208.09 o 
   8   0  -4    43845.36    40213.48   1093.56 o 
  12   0  -4      907.01      659.45     83.62 o 
  16   0  -4     9601.67     9755.93    231.52 o 
  20   0  -4     3840.21     4029.94    184.07 o 
   2   2  -4     9569.92     9346.91    168.39 o 
   4   2  -4     7794.05     7926.61    146.70 o 
   6   2  -4    28700.81    29734.44    853.62 o 
   8   2  -4     1264.18     1371.56     75.83 o 
  10   2  -4    16010.98    14819.82    209.28 o 
  12   2  -4      351.03      393.86     57.13 o 
  14   2  -4     4819.78     4837.60    145.46 o 
  16   2  -4      965.78      810.84     72.32 o 
  18   2  -4     1805.96     1801.02     99.00 o 
  20   2  -4       95.20       86.28     62.56 o 
  22   2  -4     5822.26     6015.70    183.89 o 
   0   4  -4    31365.95    29541.80    297.73 o 
   2   4  -4     6419.01     9085.16    115.09 o 
   4   4  -4    16937.33    17351.53    410.19 o 
   6   4  -4      513.52      385.98     34.09 o 
   8   4  -4    60894.07    56320.10   1050.73 o 
  10   4  -4      256.29      190.18     50.36 o 
  12   4  -4     1952.61     1870.55     90.18 o 
  14   4  -4      405.78      384.17     60.47 o 
  16   4  -4    13125.69    12591.49    191.72 o 
  18   4  -4      827.01      821.44     76.69 o 
  20   4  -4     2684.09     2806.01    137.67 o 
  22   4  -4      204.17      175.22     83.39 o 
   2   6  -4    11481.68    10918.72    270.78 o 
   4   6  -4     3371.03     3756.29     59.78 o 
   6   6  -4    38256.00    42269.46    773.89 o 
   8   6  -4     2218.22     2356.23    119.73 o 
  10   6  -4     6139.56     5880.78    155.53 o 
  12   6  -4     1080.14      888.97     81.39 o 
  14   6  -4     7968.62     7409.03    246.53 o 
  16   6  -4      416.95      305.65     60.15 o 
  18   6  -4     3397.17     3040.02    115.65 o 
  20   6  -4      432.60      492.52     73.64 o 
  22   6  -4     3293.91     3211.61    129.06 o 
   0   8  -4    47992.87    46966.48   2512.58 o 
   2   8  -4     1817.19     2068.17     74.98 o 
   4   8  -4     5076.07     5506.89    142.68 o 
   6   8  -4      942.98      819.90     47.87 o 
   8   8  -4    40324.86    41716.39   1527.71 o 
  10   8  -4      387.76      392.48     43.39 o 
  12   8  -4     7075.37     6840.36    222.29 o 
  14   8  -4      997.67      990.24     77.88 o 
  16   8  -4    11857.17    11293.08    181.18 o 
  18   8  -4      159.88       40.67     57.20 o 
  20   8  -4     1818.17     1985.49    110.44 o 
  22   8  -4      128.87      123.73     92.07 o 
   2  10  -4     4555.69     4525.73     93.75 o 
   4  10  -4      147.32      223.35     29.21 o 
   6  10  -4    14920.78    16253.42    189.40 o 
   8  10  -4      152.61      148.28     39.09 o 
  10  10  -4     6266.20     6141.77    213.20 o 
  12  10  -4      487.82      460.14     70.52 o 
  14  10  -4     5480.48     5179.20    138.57 o 
  16  10  -4       53.66       57.58     56.28 o 
  18  10  -4     4431.96     3952.43    130.03 o 
  20  10  -4       93.61       47.76     70.59 o 
  22  10  -4     2994.84     3169.45    237.33 o 
   0  12  -4    43853.52    41368.80   1452.52 o 
   2  12  -4     2476.31     2327.06     75.83 o 
   4  12  -4    11592.36    11079.89    104.42 o 
   6  12  -4      475.71      471.00     38.52 o 
   8  12  -4    27440.98    27632.17    795.79 o 
  10  12  -4     4301.08     4693.19    160.09 o 
  12  12  -4     3868.77     3941.28    117.41 o 
  14  12  -4      140.33      137.02     59.37 o 
  16  12  -4    10435.57    10817.61    312.11 o 
  18  12  -4       20.85       38.89     61.06 o 
  20  12  -4      807.04      884.15    100.45 o 
  22  12  -4       29.84     -128.69    107.28 o 
   2  14  -4    16932.34    16271.66    545.31 o 
   4  14  -4     3271.86     3142.67     71.14 o 
   6  14  -4    17728.55    17636.58    402.33 o 
   8  14  -4     4753.38     5026.59    207.49 o 
  10  14  -4     2884.74     2869.78    152.05 o 
  12  14  -4      175.58       80.92     50.95 o 
  14  14  -4     6027.64     6383.71    146.83 o 
  16  14  -4      383.83      360.20     69.57 o 
  18  14  -4     1563.18     1714.91    121.19 o 
  20  14  -4      292.52      259.99    111.34 o 
   0  16  -4    38034.10    37439.06   1744.19 o 
   2  16  -4     1038.15     1021.32     87.23 o 
   4  16  -4     3861.19     3743.53    155.83 o 
   6  16  -4     1751.76     1614.07     86.95 o 
   8  16  -4    13374.46    13994.15    526.67 o 
  10  16  -4     1799.49     1844.49     83.59 o 
  12  16  -4     2034.50     2136.44    100.39 o 
  14  16  -4      675.06      718.76     75.44 o 
  16  16  -4     9026.80     8894.60    260.44 o 
  18  16  -4      262.06      255.22     84.57 o 
  20  16  -4      200.82      301.35    116.44 o 
   2  18  -4    13612.88    13755.86    168.79 o 
   4  18  -4     3937.57     3900.27    108.14 o 
   6  18  -4      703.34      755.03     77.56 o 
   8  18  -4      917.45      964.24     95.42 o 
  10  18  -4     3025.03     3170.09    155.37 o 
  12  18  -4      165.55      154.64     56.01 o 
  14  18  -4     8621.70     8540.87    212.45 o 
  16  18  -4      737.63      888.87    105.18 o 
  18  18  -4      143.26      -36.50     79.26 o 
  20  18  -4       67.81      -34.51     83.47 o 
   0  20  -4    20664.86    18509.45    282.47 o 
   2  20  -4      790.94      711.62     54.55 o 
   4  20  -4      239.58      302.24     48.33 o 
   6  20  -4      299.42      283.09     49.60 o 
   8  20  -4     3247.86     3339.14    174.54 o 
  10  20  -4     1258.95     1396.17     76.71 o 
  12  20  -4     4118.55     4020.41    146.54 o 
  14  20  -4      130.47       64.92     71.49 o 
  16  20  -4     5194.31     5271.90    191.29 o 
  18  20  -4       17.12      -29.52     77.81 o 
   2  22  -4     5710.31     5352.14    126.51 o 
   4  22  -4      873.38      900.57     61.86 o 
   6  22  -4      611.40      540.61     54.94 o 
   8  22  -4       91.75       60.98     45.86 o 
  10  22  -4     2532.48     2601.06    109.40 o 
  12  22  -4      309.89      251.99     77.33 o 
  14  22  -4     4565.76     4473.50    164.42 o 
  16  22  -4       56.29      -20.10     76.84 o 
   0  24  -4     9989.18     8972.46    333.72 o 
   2  24  -4      236.08      241.56     67.71 o 
   4  24  -4     2482.55     2455.26    100.36 o 
   6  24  -4      504.90      421.90     53.72 o 
   8  24  -4     5342.86     5524.29    178.88 o 
  10  24  -4      932.33     1058.21     86.10 o 
  12  24  -4     1269.38     1202.84    133.84 o 
  14  24  -4      312.90      426.31     91.19 o 
  16  24  -4     3007.82     3489.63    165.24 o 
   2  26  -4     2727.97     2813.27    157.09 o 
   4  26  -4      173.67      262.16     74.62 o 
   6  26  -4     2542.84     2782.23    134.86 o 
   8  26  -4       64.22       10.56     61.27 o 
  10  26  -4     1546.13     1657.58    103.08 o 
  12  26  -4       63.60       17.27     81.75 o 
  14  26  -4     1611.19     2032.49    135.81 o 
   0  28  -4     4311.56     4850.29    279.67 o 
   2  28  -4      511.16      574.96    101.90 o 
   4  28  -4     1020.76     1084.24    103.02 o 
   6  28  -4      494.56      629.61     95.78 o 
   8  28  -4     2819.03     3261.79    185.39 o 
  10  28  -4      128.64       96.95    115.06 o 
  12  28  -4      272.08      333.33     83.84 o 
   2  30  -4      500.28      546.71    126.79 o 
   4  30  -4      153.80      123.47     99.58 o 
   6  30  -4     1317.47     1598.27    120.45 o 
   8  30  -4       22.86        2.72     74.52 o 
  10  30  -4      462.36      517.66     97.35 o 
   0  32  -4     1590.40     2132.57    231.90 o 
   2  32  -4      572.71      584.53    114.16 o 
   4  32  -4      338.19      294.00    110.21 o 
   6  32  -4       76.87       43.65     78.95 o 
   1   1  -3    25603.04    27015.47    185.90 o 
   3   1  -3     8367.82     9504.86    136.74 o 
   5   1  -3    13672.00    15812.01    211.07 o 
   7   1  -3    41583.61    41043.63    266.14 o 
   9   1  -3    16816.79    14921.58    328.78 o 
  11   1  -3      393.36      365.86     46.24 o 
  13   1  -3       25.27       16.11     42.06 o 
  15   1  -3    15255.12    14513.11    232.40 o 
  17   1  -3     3157.88     3164.85    107.32 o 
  19   1  -3      681.38      753.32     70.18 o 
  21   1  -3     2403.09     2215.33    170.02 o 
  23   1  -3     3479.99     3417.33    298.01 o 
   1   3  -3    53944.14    61965.26    836.51 o 
   3   3  -3     3051.86     2969.95     57.78 o 
   5   3  -3    11794.44    13060.95    162.86 o 
   7   3  -3    38351.66    39412.55    548.13 o 
   9   3  -3    38138.64    37752.29    203.42 o 
  11   3  -3     8181.27     7777.18    126.01 o 
  13   3  -3      653.79      689.46     60.88 o 
  15   3  -3    10250.30     9603.90    179.22 o 
  17   3  -3     6270.10     6159.48    133.91 o 
  19   3  -3     1324.85     1238.76     97.77 o 
  21   3  -3     2004.35     2058.58    169.92 o 
  23   3  -3     3757.67     3707.22    200.62 o 
   1   5  -3    54099.79    60289.21    352.29 o 
   3   5  -3    10283.15    11613.42    157.01 o 
   5   5  -3     5200.97     5148.24     61.23 o 
   7   5  -3    17185.67    17478.73    221.54 o 
   9   5  -3    20336.30    20349.60    561.80 o 
  11   5  -3     3376.93     3625.28     80.07 o 
  13   5  -3     6206.01     6021.35    122.95 o 
  15   5  -3    10936.42    10697.47    293.81 o 
  17   5  -3     3939.80     4080.44    141.06 o 
  19   5  -3     1193.59     1157.22     93.44 o 
  21   5  -3     1411.21     1702.16    149.33 o 
  23   5  -3     2999.80     3120.30    324.21 o 
   1   7  -3    14773.36    15876.61    250.36 o 
   3   7  -3     8850.33     9040.37     82.05 o 
   5   7  -3     3235.72     3790.27     92.34 o 
   7   7  -3    41656.13    46178.37    753.46 o 
   9   7  -3     9991.27     9500.98    405.54 o 
  11   7  -3     6521.56     7057.55    185.98 o 
  13   7  -3     4636.08     4524.02    113.22 o 
  15   7  -3    10460.85    10700.86    204.37 o 
  17   7  -3     4650.94     4298.90    124.44 o 
  19   7  -3      193.65      157.19     60.68 o 
  21   7  -3     1086.91      995.01    114.38 o 
  23   7  -3     3546.93     3447.74    174.45 o 
   1   9  -3    20943.80    21702.24    389.86 o 
   3   9  -3      410.34      294.46     26.10 o 
   5   9  -3     1921.81     1719.56     50.02 o 
   7   9  -3     9143.42     9649.96    306.55 o 
   9   9  -3     7568.79     8075.48    360.94 o 
  11   9  -3     1370.69     1432.92     68.01 o 
  13   9  -3     3451.39     3057.16    105.16 o 
  15   9  -3     7285.06     6499.12    160.00 o 
  17   9  -3     6654.19     6742.48    144.02 o 
  19   9  -3     1362.55     1255.02     86.40 o 
  21   9  -3      613.71      661.42     89.27 o 
  23   9  -3     2031.62     2129.86    260.07 o 
   1  11  -3    19798.42    20121.13    493.11 o 
   3  11  -3      297.25      356.47     27.76 o 
   5  11  -3     6012.55     6387.02     79.68 o 
   7  11  -3     8325.49     8532.56    139.57 o 
   9  11  -3     9135.69     8170.37    158.18 o 
  11  11  -3     1769.98     1889.79     77.75 o 
  13  11  -3     5709.25     6156.79    130.34 o 
  15  11  -3     4021.75     4267.48    120.51 o 
  17  11  -3     5019.56     4882.12    131.16 o 
  19  11  -3      320.60      329.61    103.73 o 
  21  11  -3      110.40       42.31     99.05 o 
  23  11  -3     3018.16     2953.86    196.85 o 
   1  13  -3    19138.12    16895.00    406.17 o 
   3  13  -3    16134.63    17331.84    457.84 o 
   5  13  -3      285.92      343.80     31.15 o 
   7  13  -3    16290.69    16305.91    556.97 o 
   9  13  -3     8635.93     8469.09    278.88 o 
  11  13  -3      753.27      834.71     56.71 o 
  13  13  -3     3171.28     3027.73    108.63 o 
  15  13  -3    10982.31    10484.92    231.93 o 
  17  13  -3     1560.33     1651.78     96.95 o 
  19  13  -3       77.74       60.61     66.82 o 
  21  13  -3      539.47      333.48    107.78 o 
   1  15  -3    48747.18    48050.72    607.05 o 
   3  15  -3      955.77     1009.25     46.08 o 
   5  15  -3     3399.11     3215.75     63.81 o 
   7  15  -3    11255.34    10728.17    183.44 o 
   9  15  -3     4385.47     4542.40    231.14 o 
  11  15  -3     6532.81     6646.06    114.80 o 
  13  15  -3     2889.08     2827.06    104.64 o 
  15  15  -3     2251.01     2500.35    129.70 o 
  17  15  -3     3840.44     3604.00    214.54 o 
  19  15  -3      876.78      871.41    102.14 o 
  21  15  -3      183.11      303.13    117.97 o 
   1  17  -3    13655.78    14246.06    413.53 o 
   3  17  -3     3051.03     3347.85    286.35 o 
   5  17  -3      139.26      166.23     41.94 o 
   7  17  -3    10518.52     9919.61    128.24 o 
   9  17  -3    17422.18    17076.21    522.58 o 
  11  17  -3     2037.89     2204.92    128.78 o 
  13  17  -3     1371.45     1468.91    100.05 o 
  15  17  -3     8110.48     8236.55    191.30 o 
  17  17  -3     1541.45     1758.32    123.53 o 
  19  17  -3      845.33      964.75    106.16 o 
  21  17  -3      365.92      460.13    126.01 o 
   1  19  -3     6406.58     6111.16     90.70 o 
   3  19  -3     4131.10     3349.46     84.63 o 
   5  19  -3     2689.95     2506.08     94.10 o 
   7  19  -3     8599.70     8908.19    230.25 o 
   9  19  -3     1496.26     1559.27     80.02 o 
  11  19  -3     1788.44     1824.36     95.15 o 
  13  19  -3     1390.11     1464.18    106.86 o 
  15  19  -3     5374.57     6009.15    179.26 o 
  17  19  -3     1787.24     1675.43    119.78 o 
  19  19  -3      127.43        3.50     77.30 o 
   1  21  -3     5795.30     5965.15    121.17 o 
   3  21  -3     1620.31     1601.63     74.65 o 
   5  21  -3       60.54      114.63     41.75 o 
   7  21  -3     5610.32     5476.15    132.54 o 
   9  21  -3     6824.91     6854.87    252.69 o 
  11  21  -3      898.07      895.62     77.93 o 
  13  21  -3      307.81      292.54     75.84 o 
  15  21  -3     3537.30     3383.10    145.27 o 
  17  21  -3     2329.00     2453.09    142.30 o 
  19  21  -3      224.88      253.65     97.14 o 
   1  23  -3     3588.81     3164.84    155.39 o 
   3  23  -3     2366.02     2195.00     97.37 o 
   5  23  -3     3771.11     3521.70    121.75 o 
   7  23  -3     2310.71     2445.97    101.58 o 
   9  23  -3     4532.46     4719.66    161.76 o 
  11  23  -3      414.82      581.25     72.01 o 
  13  23  -3     1578.72     1664.31    117.37 o 
  15  23  -3     3569.97     3912.51    155.99 o 
  17  23  -3      833.66      989.64    112.10 o 
   1  25  -3     4710.84     4272.64    171.62 o 
   3  25  -3      261.51      227.05     66.57 o 
   5  25  -3     1275.34     1316.51     84.12 o 
   7  25  -3     5683.21     5828.43    265.59 o 
   9  25  -3     1602.14     1596.56     95.52 o 
  11  25  -3     1348.91     1427.89     93.31 o 
  13  25  -3      517.40      426.25     86.48 o 
  15  25  -3      933.76      950.86    104.36 o 
  17  25  -3     1081.40     1301.01    122.38 o 
   1  27  -3     2405.81     2563.81    152.44 o 
   3  27  -3      704.88      762.61     86.86 o 
   5  27  -3     1132.93     1220.65    102.57 o 
   7  27  -3     2393.19     2443.19    107.84 o 
   9  27  -3     1910.15     1829.47    102.27 o 
  11  27  -3      282.01      207.28     67.76 o 
  13  27  -3      158.68      120.17     77.00 o 
  15  27  -3     1418.44     1696.86    126.43 o 
   1  29  -3     1396.50     1220.42    127.79 o 
   3  29  -3        9.65       16.03     78.11 o 
   5  29  -3      712.68      751.23    118.33 o 
   7  29  -3     1853.31     1870.09    123.84 o 
   9  29  -3      990.79     1053.65     89.17 o 
  11  29  -3       32.14        2.56     73.21 o 
  13  29  -3      189.63      147.93    110.71 o 
   1  31  -3     1078.79     1250.80    136.36 o 
   3  31  -3      278.34      280.19    101.69 o 
   5  31  -3      421.90      503.19     90.40 o 
   7  31  -3     1071.54     1288.70    110.98 o 
   9  31  -3      719.19      856.11    103.28 o 
  11  31  -3      275.42      268.68     85.04 o 
   1  33  -3     1793.15     1948.05    159.36 o 
   3  33  -3       32.50      -29.34     91.10 o 
   5  33  -3      156.71      243.84    104.97 o 
   7  33  -3     1092.28     1220.01    117.17 o 
   2   0  -2    29367.04    34655.29   1250.22 o 
   6   0  -2    51997.66    52883.59    357.65 o 
  10   0  -2    31339.11    32325.65   1325.24 o 
  14   0  -2    12672.02    12458.82    779.15 o 
  18   0  -2     3811.44     3774.15    146.38 o 
  22   0  -2     6388.94     6954.68    338.14 o 
   0   2  -2    96926.17   104462.73   1368.54 o 
   2   2  -2    13884.68    16882.58    107.15 o 
   4   2  -2     4595.60     5185.26     56.59 o 
   6   2  -2     3689.33     3828.14     72.80 o 
   8   2  -2    80320.63    81127.48    785.96 o 
  10   2  -2     7764.08     7992.18    109.68 o 
  12   2  -2      868.58     1150.17     68.62 o 
  14   2  -2      545.14      679.11     65.60 o 
  16   2  -2    32781.71    31330.37    328.74 o 
  18   2  -2     1035.77     1029.46     70.39 o 
  20   2  -2     1975.14     1992.08    150.94 o 
  22   2  -2        2.81      -34.67     91.33 o 
  24   2  -2     6208.23     6331.22    241.59 o 
   2   4  -2    30074.00    32729.57    563.85 o 
   4   4  -2    40069.55    46651.39    558.40 o 
   6   4  -2    64235.95    70763.14   1081.73 o 
   8   4  -2    27336.37    32554.88    280.30 o 
  10   4  -2    16854.04    16704.19    282.72 o 
  12   4  -2      458.12      630.45     38.91 o 
  14   4  -2    12621.31    12122.39    553.49 o 
  16   4  -2     1092.63     1002.33     81.04 o 
  18   4  -2     4032.35     4253.09    136.00 o 
  20   4  -2      511.82      337.95     94.24 o 
  22   4  -2     5013.28     4839.33    205.83 o 
  24   4  -2      271.96      176.84    195.05 o 
   0   6  -2   162726.67   179575.77   1480.93 o 
   2   6  -2    38495.49    42728.41    550.36 o 
   4   6  -2    12895.77    13866.40    214.74 o 
   6   6  -2     2706.62     3535.40     61.87 o 
   8   6  -2    86862.36    89536.69    943.23 o 
  10   6  -2     9144.26     9589.76    110.11 o 
  12   6  -2     4017.26     3904.07     89.44 o 
  14   6  -2      323.05      304.35     61.58 o 
  16   6  -2    24198.48    23401.95    752.45 o 
  18   6  -2      331.91      382.48     69.85 o 
  20   6  -2      255.00      246.34     71.68 o 
  22   6  -2      447.83      519.06     87.74 o 
  24   6  -2     5690.25     5443.56    722.75 o 
   2   8  -2    48893.34    55858.91    527.55 o 
   4   8  -2    19723.48    24910.84    365.49 o 
   6   8  -2    28946.04    32494.46    483.14 o 
   8   8  -2      719.10     1119.37     53.72 o 
  10   8  -2    10370.98    10667.50    239.57 o 
  12   8  -2     2388.77     2487.55     75.49 o 
  14   8  -2    17280.44    16450.98    318.19 o 
  16   8  -2      480.72      470.16     69.03 o 
  18   8  -2      514.20      631.48    107.43 o 
  20   8  -2      416.99      455.85     82.56 o 
  22   8  -2     5473.71     5292.69    218.42 o 
  24   8  -2      263.41      205.62    107.27 o 
   0  10  -2   235209.39   251845.42   3581.19 o 
   2  10  -2     8427.11     9765.99     87.54 o 
   4  10  -2      588.88      698.75     38.80 o 
   6  10  -2        7.35       64.58     27.06 o 
   8  10  -2    55706.05    54785.71   1191.74 o 
  10  10  -2      353.10      278.00     38.37 o 
  12  10  -2     7636.54     7838.91    112.94 o 
  14  10  -2     1217.41     1275.60     98.72 o 
  16  10  -2    13892.95    14176.37    241.06 o 
  18  10  -2     1005.99     1173.52     80.13 o 
  20  10  -2      309.91      331.76     99.44 o 
  22  10  -2      717.82      691.10    122.14 o 
  24  10  -2     5527.87     5584.79    247.39 o 
   2  12  -2    29495.24    30861.75    334.19 o 
   4  12  -2    14449.92    18426.34    453.79 o 
   6  12  -2    12334.61    12436.59    451.47 o 
   8  12  -2      224.44      242.22     35.39 o 
  10  12  -2     3171.42     3529.23     87.84 o 
  12  12  -2      708.37      765.82     55.01 o 
  14  12  -2    19324.47    18644.51    430.51 o 
  16  12  -2     2569.71     2510.95    107.00 o 
  18  12  -2     1970.04     2030.92    115.74 o 
  20  12  -2      508.85      349.10    147.37 o 
  22  12  -2     4320.77     4368.17    215.59 o 
   0  14  -2    37756.41    36503.67    351.93 o 
   2  14  -2    23465.33    23376.25    181.74 o 
   4  14  -2     6740.71     6520.32    140.34 o 
   6  14  -2     1500.43     1428.34     59.40 o 
   8  14  -2    28253.37    25173.60    407.05 o 
  10  14  -2     2266.76     2400.12    106.04 o 
  12  14  -2     6088.77     6111.65    160.85 o 
  14  14  -2      326.27      204.67     57.27 o 
  16  14  -2    15643.24    16230.64    812.80 o 
  18  14  -2      843.56      804.86     90.09 o 
  20  14  -2      372.28      470.34    117.68 o 
  22  14  -2      495.05      424.06    200.47 o 
   2  16  -2    13721.69    12697.64    145.06 o 
   4  16  -2      712.18      856.08     59.98 o 
   6  16  -2     6090.40     5544.60     90.67 o 
   8  16  -2      441.56      336.07     40.88 o 
  10  16  -2     6096.26     6048.64    176.56 o 
  12  16  -2     1843.68     1726.81     76.28 o 
  14  16  -2     8518.74     8433.46    190.26 o 
  16  16  -2      457.12      498.05     77.66 o 
  18  16  -2     3859.63     4189.28    155.21 o 
  20  16  -2      133.57       36.83    100.40 o 
  22  16  -2     2754.22     3023.49    201.02 o 
   0  18  -2    16726.41    15732.15    418.95 o 
   2  18  -2     2013.24     1821.48     61.79 o 
   4  18  -2     1628.11     1830.05     67.25 o 
   6  18  -2     1314.77     1140.98     57.54 o 
   8  18  -2    20863.03    20187.00    170.57 o 
  10  18  -2     1106.46     1152.08     73.50 o 
  12  18  -2     1643.93     1623.25     87.90 o 
  14  18  -2      399.89      419.67     62.34 o 
  16  18  -2     8987.32     9159.19    247.68 o 
  18  18  -2      224.25      211.49     77.14 o 
  20  18  -2      109.97      137.28    106.10 o 
   2  20  -2    11408.11    10836.05    148.71 o 
   4  20  -2      524.53      423.32     43.47 o 
   6  20  -2     8317.63     7681.66    198.28 o 
   8  20  -2     1486.79     1503.81    115.85 o 
  10  20  -2     3836.60     3902.46    132.58 o 
  12  20  -2      118.65      132.61     54.13 o 
  14  20  -2     2225.21     2195.94    101.58 o 
  16  20  -2       38.02      -43.63     67.11 o 
  18  20  -2     1431.76     1625.14    123.10 o 
  20  20  -2        8.35       52.20    106.22 o 
   0  22  -2    20884.46    19481.44    429.15 o 
   2  22  -2     1671.41     1533.33     91.66 o 
   4  22  -2     1738.32     1618.60     82.62 o 
   6  22  -2       96.21       19.40     47.49 o 
   8  22  -2    18204.30    18000.58    325.54 o 
  10  22  -2      227.09      194.96     56.41 o 
  12  22  -2      136.47      128.25     56.27 o 
  14  22  -2      207.56      209.14     64.75 o 
  16  22  -2     6024.53     5960.44    190.16 o 
  18  22  -2      125.48     -105.58    141.12 o 
   2  24  -2     4536.00     4134.60    158.75 o 
   4  24  -2      352.65      304.62     56.87 o 
   6  24  -2     8917.32     8324.92    174.14 o 
   8  24  -2      258.60      253.29     57.58 o 
  10  24  -2     1329.83     1352.24     93.15 o 
  12  24  -2      784.18      879.20     75.55 o 
  14  24  -2     3571.93     3713.20    125.13 o 
  16  24  -2       97.42        8.64     73.19 o 
  18  24  -2      408.32      524.04     94.31 o 
   0  26  -2    12271.69    10498.22    342.55 o 
   2  26  -2      724.71      663.94    140.88 o 
   4  26  -2      904.46      968.46     73.12 o 
   6  26  -2      454.18      495.79     63.42 o 
   8  26  -2     8109.23     7899.16    157.59 o 
  10  26  -2     2172.51     2214.76    105.35 o 
  12  26  -2      205.15      232.28     67.24 o 
  14  26  -2      750.78      787.00    130.99 o 
  16  26  -2     4202.83     4489.29    167.94 o 
   2  28  -2     2301.49     2258.30    146.35 o 
   4  28  -2     1023.14     1123.90    102.02 o 
   6  28  -2     2484.50     2486.84    129.98 o 
   8  28  -2      362.24      447.86     70.86 o 
  10  28  -2     1477.63     1602.33    100.23 o 
  12  28  -2       11.36      -62.78     70.66 o 
  14  28  -2     2329.07     2493.18    117.85 o 
   0  30  -2     6094.66     6005.36    298.97 o 
   2  30  -2       80.14        1.60     81.98 o 
   4  30  -2       44.50      -90.56     81.62 o 
   6  30  -2      556.91      741.33     96.40 o 
   8  30  -2     2817.23     3075.14    145.36 o 
  10  30  -2      483.45      540.04     78.89 o 
  12  30  -2      222.93      153.05     66.58 o 
   2  32  -2      820.65      805.20    120.95 o 
   4  32  -2       60.00       46.75     87.19 o 
   6  32  -2     1628.18     1893.04    132.99 o 
   8  32  -2       54.73      168.55     83.18 o 
  10  32  -2      757.26      908.27    106.77 o 
   0  34  -2     2007.37     2405.65    229.72 o 
   2  34  -2      181.65      231.31     96.51 o 
   4  34  -2      774.68      861.60    125.67 o 
   6  34  -2      179.96      131.74     86.92 o 
   1   1  -1   101480.66   118689.21    583.84 o 
   3   1  -1     4477.48     5115.17     44.85 o 
   5   1  -1    38312.50    44555.38    737.30 o 
   7   1  -1     2181.82     1742.69     59.31 o 
   9   1  -1    19068.45    20359.71    193.58 o 
  11   1  -1    10487.70    12036.20    147.13 o 
  13   1  -1    10541.76    10305.54     94.51 o 
  15   1  -1    22701.37    21826.29    280.34 o 
  17   1  -1    14020.37    13464.32    156.42 o 
  19   1  -1       16.09      -20.93     75.57 o 
  21   1  -1      345.56      328.48     94.98 o 
  23   1  -1     3507.27     3333.37    186.24 o 
  25   1  -1     2883.17     2902.45    185.20 o 
   1   3  -1    53495.50    62445.68    326.79 o 
   3   3  -1    89904.34   100148.74   1092.83 o 
   5   3  -1     2845.20     3414.25     51.68 o 
   7   3  -1    10134.27     9571.10    121.66 o 
   9   3  -1    12074.88    11358.42    178.42 o 
  11   3  -1     7127.01     6616.24    124.20 o 
  13   3  -1     6548.94     7062.37    114.39 o 
  15   3  -1    37672.12    37139.40    403.41 o 
  17   3  -1     1572.46     1605.32    101.51 o 
  19   3  -1       68.99      132.65    106.20 o 
  21   3  -1     2010.48     1982.59    150.66 o 
  23   3  -1     2742.01     3035.01    180.99 o 
  25   3  -1     3455.26     3970.48    301.18 o 
   1   5  -1   190649.67   216423.13    738.61 o 
   3   5  -1    65143.06    76659.76    264.75 o 
   5   5  -1    23215.89    24339.64    145.51 o 
   7   5  -1    40712.87    44236.16    308.70 o 
   9   5  -1    14662.51    15553.29    334.37 o 
  11   5  -1     5145.44     5454.99    178.93 o 
  13   5  -1      734.33      685.63     46.14 o 
  15   5  -1     7866.83     6750.67    140.89 o 
  17   5  -1    13124.96    12558.83    235.87 o 
  19   5  -1     1434.09     1611.96    128.68 o 
  21   5  -1      226.72      233.79     95.80 o 
  23   5  -1     6775.30     6366.69    605.67 o 
  25   5  -1     1041.68     1190.19    145.59 o 
   1   7  -1    45100.68    50511.16    417.14 o 
   3   7  -1    65447.80    76474.77    817.61 o 
   5   7  -1      240.18      227.74     26.52 o 
   7   7  -1    28036.98    28935.54    194.32 o 
   9   7  -1    56837.43    60045.86    263.18 o 
  11   7  -1     7063.16     7569.83    104.63 o 
  13   7  -1     4554.30     4882.50     87.31 o 
  15   7  -1    23647.95    23591.24    275.39 o 
  17   7  -1     1823.50     1857.95     91.30 o 
  19   7  -1      233.46      162.01     69.48 o 
  21   7  -1     3021.69     2870.54    241.59 o 
  23   7  -1     2488.40     2410.57    416.15 o 
  25   7  -1     1981.37     1907.02    345.68 o 
   1   9  -1    50533.16    55482.79    693.32 o 
   3   9  -1     9511.68    10495.69     89.67 o 
   5   9  -1    13713.52    15852.62    251.66 o 
   7   9  -1    72776.84    80636.52    638.15 o 
   9   9  -1    13635.63    13737.87    319.89 o 
  11   9  -1     4269.43     3880.67     81.42 o 
  13   9  -1      841.59      932.48     53.80 o 
  15   9  -1    13406.05    13472.03    153.21 o 
  17   9  -1    10396.53    10731.45    162.61 o 
  19   9  -1     1727.54     1684.56    146.90 o 
  21   9  -1      701.88      674.85    140.87 o 
  23   9  -1     5922.78     5981.04    433.43 o 
   1  11  -1    22352.37    23121.27    474.89 o 
   3  11  -1    19499.96    21589.29    302.00 o 
   5  11  -1     1519.08     1705.21     51.58 o 
   7  11  -1    27555.04    27311.02    202.25 o 
   9  11  -1    42825.77    46606.22    591.44 o 
  11  11  -1     1144.74     1160.39     59.28 o 
  13  11  -1     2424.11     2187.92     77.09 o 
  15  11  -1    19527.53    19477.41    435.85 o 
  17  11  -1     6279.31     6374.72    207.96 o 
  19  11  -1      566.96      642.17    122.46 o 
  21  11  -1      584.31      572.33    110.40 o 
  23  11  -1     2762.30     2802.84    183.56 o 
   1  13  -1    38012.78    37699.51    402.18 o 
   3  13  -1      843.77      732.82     30.98 o 
   5  13  -1     2315.66     2189.75     55.99 o 
   7  13  -1    13808.32    12812.42    136.69 o 
   9  13  -1     8499.53     8567.26    110.73 o 
  11  13  -1     3108.58     3297.14    145.20 o 
  13  13  -1     4357.33     4286.70     92.46 o 
  15  13  -1     6281.38     6604.91    296.23 o 
  17  13  -1     5728.27     5831.96    394.87 o 
  19  13  -1      352.69      474.73    105.61 o 
  21  13  -1     1017.93      924.16    128.70 o 
  23  13  -1     5061.88     5313.09    256.91 o 
   1  15  -1    18420.08    18693.51    174.60 o 
   3  15  -1     4142.01     3974.27     53.60 o 
   5  15  -1     1157.38     1251.83     51.40 o 
   7  15  -1    26651.05    25214.98    474.46 o 
   9  15  -1    15746.69    16078.74    322.15 o 
  11  15  -1      631.48      554.00     46.31 o 
  13  15  -1      991.05      926.73     75.97 o 
  15  15  -1     6485.23     6205.04    163.43 o 
  17  15  -1     3540.69     3808.82    138.10 o 
  19  15  -1      453.07      415.26    103.37 o 
  21  15  -1      569.84      594.97    121.77 o 
  23  15  -1     2342.87     2609.73    196.87 o 
   1  17  -1    11575.42    10350.10    127.61 o 
   3  17  -1     4931.57     4226.37     66.36 o 
   5  17  -1     4486.44     4197.13     75.74 o 
   7  17  -1    24724.22    21741.42    172.72 o 
   9  17  -1     7159.56     6762.18    124.12 o 
  11  17  -1     1056.38     1128.86     72.32 o 
  13  17  -1     1203.09     1329.98     78.36 o 
  15  17  -1     3664.47     3888.34    114.37 o 
  17  17  -1     2826.75     2897.52    197.19 o 
  19  17  -1      240.18      184.46     94.24 o 
  21  17  -1      892.46      910.28    134.62 o 
   1  19  -1     7564.15     7563.44    101.04 o 
   3  19  -1      385.43      376.80     34.02 o 
   5  19  -1     6180.28     5697.06    111.48 o 
   7  19  -1    30810.30    28783.22    238.82 o 
   9  19  -1     7407.70     6872.08    130.54 o 
  11  19  -1      139.98       97.00     51.22 o 
  13  19  -1      513.22      494.85     63.39 o 
  15  19  -1     2943.55     3020.40    108.76 o 
  17  19  -1     3455.59     3709.10    160.68 o 
  19  19  -1      637.02      670.45    117.52 o 
  21  19  -1      790.38      751.78    139.76 o 
   1  21  -1     4541.15     4107.25    139.05 o 
   3  21  -1     2525.35     2190.86     86.08 o 
   5  21  -1     2371.98     2340.47    185.32 o 
   7  21  -1    12840.94    11676.19    333.94 o 
   9  21  -1     8626.79     7961.92    167.20 o 
  11  21  -1       26.93        5.24     55.25 o 
  13  21  -1     3239.67     3166.27    112.13 o 
  15  21  -1     2721.20     2589.04    211.19 o 
  17  21  -1     3281.27     3401.65    145.27 o 
  19  21  -1      512.60      629.38    120.12 o 
   1  23  -1     6861.81     6200.88    411.78 o 
   3  23  -1      243.48      309.21     52.24 o 
   5  23  -1     1133.21     1184.55     84.80 o 
   7  23  -1     4977.16     4590.96    117.76 o 
   9  23  -1     2328.20     2129.16     97.78 o 
  11  23  -1     2706.76     2653.63    103.40 o 
  13  23  -1      303.47      315.68     62.66 o 
  15  23  -1     1903.99     1935.38    102.88 o 
  17  23  -1     1858.35     1675.66    118.12 o 
  19  23  -1       11.35     -139.57    127.87 o 
   1  25  -1     6179.82     5536.95    189.23 o 
   3  25  -1     2089.77     2045.33     92.26 o 
   5  25  -1      413.96      392.17     59.75 o 
   7  25  -1     3727.88     3847.43    115.62 o 
   9  25  -1     2700.38     2515.20    103.44 o 
  11  25  -1      471.93      581.87     68.71 o 
  13  25  -1      275.36      259.57     63.63 o 
  15  25  -1     2392.06     2363.26    110.63 o 
  17  25  -1     1028.62     1155.83    139.36 o 
   1  27  -1     5107.48     4693.43    182.99 o 
   3  27  -1      107.33       32.41     61.14 o 
   5  27  -1     1054.50     1071.17     76.69 o 
   7  27  -1     2286.29     2178.82    103.16 o 
   9  27  -1     3268.88     3224.59    150.85 o 
  11  27  -1       80.72      116.99     60.71 o 
  13  27  -1      267.14      293.85     74.70 o 
  15  27  -1     1776.01     1834.97    107.99 o 
  17  27  -1     1184.55     1249.55    140.22 o 
   1  29  -1     2454.05     2435.88    219.98 o 
   3  29  -1      475.30      500.39     97.75 o 
   5  29  -1     1553.43     1551.38    113.26 o 
   7  29  -1     3542.99     3633.46    121.53 o 
   9  29  -1     1851.46     1947.07    103.97 o 
  11  29  -1      343.33      372.44     69.75 o 
  13  29  -1      229.62      121.77    113.52 o 
  15  29  -1     2198.76     2274.16    118.74 o 
   1  31  -1     1812.42     2117.81    248.15 o 
   3  31  -1        4.02        0.14     77.11 o 
   5  31  -1      248.18      314.28     82.20 o 
   7  31  -1     2719.31     2719.99    146.58 o 
   9  31  -1     1540.10     1528.04    123.27 o 
  11  31  -1      440.99      615.71     79.87 o 
  13  31  -1      506.97      602.68    110.51 o 
   1  33  -1      598.83      621.52    116.44 o 
   3  33  -1      230.92      156.60     92.63 o 
   5  33  -1      920.32     1021.92    127.08 o 
   7  33  -1      425.47      319.93     90.55 o 
   9  33  -1     1430.82     1775.37    134.22 o 
   1  35  -1      994.72     1065.34    144.09 o 
   3  35  -1       31.44       49.08    103.43 o 
   5  35  -1      225.12      348.98    110.05 o 
   4   0   0    53870.08    59685.89    340.47 o 
   8   0   0    37031.73    34517.31    617.66 o 
  12   0   0    20104.48    21210.90    502.79 o 
  16   0   0    39656.21    39605.78    343.93 o 
  20   0   0     4452.71     4299.79    249.33 o 
  24   0   0     9302.73     8985.43    366.27 o 
   2   2   0   187242.50   203678.81   1120.97 o 
   4   2   0       70.12       71.33     14.35 o 
   6   2   0    11027.31    13215.54    108.20 o 
   8   2   0    12178.96    13132.11    201.47 o 
  10   2   0    11529.63    13345.31    135.78 o 
  12   2   0      205.42      186.57     34.56 o 
  14   2   0    74430.62    71296.93    331.30 o 
  16   2   0       16.31      -37.19     36.60 o 
  18   2   0     1117.01      843.12     95.02 o 
  20   2   0     1175.37     1183.92    112.57 o 
  22   2   0     2727.07     2986.31    170.22 o 
  24   2   0       18.88      -20.13     95.77 o 
   0   4   0   248447.67   275776.72   1874.64 o 
   2   4   0    15446.94    17641.92    272.81 o 
   4   4   0    15848.14    18437.35    234.72 o 
   6   4   0     4848.18     4176.58     65.09 o 
   8   4   0    11724.12    10335.96    158.31 o 
  10   4   0     4479.22     4147.71     71.14 o 
  12   4   0     3996.65     4454.39     79.30 o 
  14   4   0     3426.02     2939.07     80.86 o 
  16   4   0    47090.07    47528.92    534.32 o 
  18   4   0     1148.46     1263.55    128.95 o 
  20   4   0      242.30      314.53     84.96 o 
  22   4   0      273.75      231.32     92.63 o 
  24   4   0     9649.80     9876.28    392.19 o 
   2   6   0      212.27      317.83     31.92 o 
   4   6   0     2515.27     3143.07     59.42 o 
   6   6   0      285.62      327.36     27.07 o 
   8   6   0    15998.23    17898.71    137.09 o 
  10   6   0    20886.68    20760.07    857.06 o 
  12   6   0      340.06      240.79     31.24 o 
  14   6   0    22571.57    22185.09    361.07 o 
  16   6   0        2.01       47.19     37.36 o 
  18   6   0     5567.03     6014.63    186.11 o 
  20   6   0       99.45       14.73     86.53 o 
  22   6   0     5273.14     5106.71    207.39 o 
  24   6   0      231.57      178.85    201.56 o 
   0   8   0    13578.86    12955.91    207.96 o 
   2   8   0    15600.27    16636.25    302.03 o 
   4   8   0    25695.64    28802.06    249.48 o 
   6   8   0     2832.75     3312.18     60.79 o 
   8   8   0    52051.34    56254.11    451.16 o 
  10   8   0     1270.93     1721.51     61.54 o 
  12   8   0     2916.04     3063.69     72.07 o 
  14   8   0     1202.74     1059.67     54.67 o 
  16   8   0    30864.29    29835.91    221.87 o 
  18   8   0      499.08      460.28     71.80 o 
  20   8   0      588.26      592.98    105.61 o 
  22   8   0       90.63      134.40     99.67 o 
  24   8   0     6965.28     7221.17    513.69 o 
   2  10   0    98059.10   100903.52   1269.29 o 
   4  10   0     4522.67     4294.12     75.57 o 
   6  10   0    17825.23    17282.15    156.60 o 
   8  10   0     8041.22     9467.22    117.61 o 
  10  10   0    21963.73    23178.85    210.69 o 
  12  10   0      603.89      764.02     47.22 o 
  14  10   0    11399.18    10978.62    272.33 o 
  16  10   0      718.30      806.46     54.81 o 
  18  10   0     3550.30     3419.06    172.99 o 
  20  10   0      111.37       49.72     81.72 o 
  22  10   0     5593.89     5693.11    409.57 o 
  24  10   0       46.91       85.57    101.69 o 
   0  12   0    34869.41    34044.46    444.18 o 
   2  12   0     1247.61     1518.21     73.92 o 
   4  12   0     9351.31     9537.55    127.40 o 
   6  12   0     2776.25     2487.73     60.03 o 
   8  12   0    80624.73    82517.16   2123.78 o 
  10  12   0       17.72      257.28    135.77 o 
  12  12   0      105.64      218.36     37.80 o 
  14  12   0      730.25      714.26     91.94 o 
  16  12   0    16854.32    15868.54    406.85 o 
  18  12   0        0.69      -28.88     70.44 o 
  20  12   0      173.15      288.13    105.12 o 
  22  12   0      371.65      432.13    113.98 o 
  24  12   0     3695.44     4031.89    298.01 o 
   2  14   0     7958.56     7589.86    212.37 o 
   4  14   0       88.69      288.22     45.69 o 
   6  14   0    30658.78    28588.43    358.76 o 
   8  14   0      907.40     1003.40     47.73 o 
  10  14   0     1198.57     1093.89     59.36 o 
  12  14   0      167.19      216.37     47.62 o 
  14  14   0     6754.77     6965.22    200.11 o 
  16  14   0      339.77      401.81     59.16 o 
  18  14   0     2865.29     2774.97    166.05 o 
  20  14   0      127.39       94.35     87.90 o 
  22  14   0     4665.14     4699.72    368.34 o 
   0  16   0     5369.29     4572.84    190.58 o 
   2  16   0      975.22      764.19     57.92 o 
   4  16   0      454.48      555.99     60.00 o 
   6  16   0     1283.86      896.05     91.72 o 
   8  16   0    67659.50    58098.00   1652.93 o 
  10  16   0    10719.85    10472.76    239.21 o 
  12  16   0      287.32      352.63     52.47 o 
  14  16   0     1685.26     1661.14     89.39 o 
  16  16   0     9550.45     9197.45    152.55 o 
  18  16   0      588.43      479.65    103.10 o 
  20  16   0      491.50      386.66    109.50 o 
  22  16   0       24.40       43.05    126.78 o 
   2  18   0     7775.59     6415.99    137.61 o 
   4  18   0        8.56       62.29     48.17 o 
   6  18   0    35200.55    30872.94   1101.76 o 
   8  18   0      389.75      452.38     65.19 o 
  10  18   0     4717.62     4376.90    126.22 o 
  12  18   0       22.74       49.77     46.83 o 
  14  18   0     2303.59     2509.14     98.16 o 
  16  18   0      481.67      343.53     82.29 o 
  18  18   0     2806.20     2762.37    170.05 o 
  20  18   0        1.26      -46.23     93.12 o 
  22  18   0     5332.45     5665.30    338.14 o 
   0  20   0    32841.91    28629.31    492.03 o 
   2  20   0     7144.44     6763.08    216.78 o 
   4  20   0      334.18      354.82     61.34 o 
   6  20   0      136.63      262.61     65.85 o 
   8  20   0    50003.46    46250.43    714.90 o 
  10  20   0       26.29      -23.06     52.47 o 
  12  20   0       21.08       -7.11     45.09 o 
  14  20   0      738.69      745.30     67.34 o 
  16  20   0     5220.72     5001.01    177.89 o 
  18  20   0      867.99      960.07    132.55 o 
  20  20   0      761.86      784.04    141.96 o 
   2  22   0     2268.74     2386.84    131.12 o 
   4  22   0     2283.95     2480.59    114.80 o 
   6  22   0    17964.82    15910.36    317.90 o 
   8  22   0      843.81      836.86     81.67 o 
  10  22   0     1499.94     1391.22     98.37 o 
  12  22   0     1132.91     1111.82    120.60 o 
  14  22   0     2244.32     2192.26    102.20 o 
  16  22   0     1225.88     1182.88    102.02 o 
  18  22   0     1566.69     1615.89    150.81 o 
  20  22   0      321.98      403.39    275.24 o 
   0  24   0     8558.34     7622.13    288.22 o 
   2  24   0     9653.93     8020.57    215.93 o 
   4  24   0      180.99      186.13     68.09 o 
   6  24   0       20.50       45.32     64.18 o 
   8  24   0    11224.07    10410.82    228.25 o 
  10  24   0      629.75      592.13     64.40 o 
  12  24   0       35.08       63.43     52.57 o 
  14  24   0       93.85       83.97     53.04 o 
  16  24   0     5458.75     5252.17    205.42 o 
  18  24   0      454.38      518.11    115.99 o 
   2  26   0     1476.26     1504.83    133.09 o 
   4  26   0        1.09      -57.61     59.64 o 
   6  26   0     2805.97     2544.04    128.18 o 
   8  26   0        1.25       36.65     66.96 o 
  10  26   0     2071.89     2044.23     99.51 o 
  12  26   0      325.20      323.75     67.74 o 
  14  26   0     2065.80     1866.72    101.21 o 
  16  26   0      933.82     1072.96    104.48 o 
  18  26   0      740.31      582.61    127.79 o 
   0  28   0     7612.28     7333.91    320.76 o 
   2  28   0      933.00      733.52    104.07 o 
   4  28   0     1386.91     1428.59    106.94 o 
   6  28   0      135.44      148.98     74.37 o 
   8  28   0     5541.28     5481.33    163.56 o 
  10  28   0       91.37       10.66     54.48 o 
  12  28   0      133.16      124.54     57.19 o 
  14  28   0        0.03      -10.48     58.25 o 
  16  28   0     3003.25     3203.77    151.14 o 
   2  30   0     3238.92     2986.39    167.02 o 
   4  30   0       13.15      -59.09     82.72 o 
   6  30   0     3178.91     3358.50    119.25 o 
   8  30   0      336.54      372.23     67.00 o 
  10  30   0     2246.71     2263.92    107.99 o 
  12  30   0        0.33      -57.57     54.50 o 
  14  30   0      438.41      463.81     75.14 o 
   0  32   0     2939.46     3153.27    251.53 o 
   2  32   0       90.48       70.77     90.94 o 
   4  32   0      514.22      718.92    124.13 o 
   6  32   0       38.76      -20.53     72.90 o 
   8  32   0     3839.79     4051.37    164.15 o 
  10  32   0       42.88       61.05     63.82 o 
  12  32   0      148.47       78.26     66.88 o 
   2  34   0      277.28      346.80    103.43 o 
   4  34   0       48.29      -54.40     88.73 o 
   6  34   0      986.65     1172.27    136.08 o 
   8  34   0       20.82       -1.09     76.88 o 
   2  36   0       17.01      100.70    111.84 o 
   1   1   1   100779.16   121283.84   1482.45 o 
   9   1   1    19004.45    19379.67    192.79 o 
  11   1   1    10934.52    11694.38    149.49 o 
  13   1   1    10923.85    10435.33    257.88 o 
  15   1   1    23411.50    21422.11    282.43 o 
  17   1   1    14344.99    13908.77    242.81 o 
  19   1   1      125.24      130.55     67.16 o 
  21   1   1      149.69      213.28     76.58 o 
  23   1   1     3544.58     3873.86    183.91 o 
  25   1   1     3007.19     3027.78    262.29 o 
   1   3   1    56738.41    66879.25    535.33 o 
   3   3   1    86410.86    98696.29   2664.34 o 
   5   3   1     3662.49     4113.73    155.00 o 
   7   3   1     9086.45     8378.66    121.35 o 
   9   3   1    11020.27    10682.45    140.94 o 
  11   3   1     6360.57     5930.44    406.40 o 
  13   3   1     6945.63     7357.25    326.04 o 
  15   3   1    37199.47    36791.57    593.94 o 
  17   3   1     2296.73     2195.60    100.39 o 
  19   3   1      235.56      263.45     75.90 o 
  21   3   1     1846.59     1830.90    139.46 o 
  23   3   1     2771.55     2889.05    242.71 o 
  25   3   1     3407.54     3116.38    183.22 o 
   1   5   1   191484.91   216292.89   2707.04 o 
   3   5   1    63322.87    75656.67   1448.17 o 
   5   5   1    21414.57    23158.30    158.71 o 
   7   5   1    41824.48    44861.20    819.62 o 
   9   5   1    15059.60    16419.79    350.54 o 
  11   5   1     4554.69     4907.99     75.70 o 
  13   5   1      563.26      528.34     41.50 o 
  15   5   1     7935.54     7287.38    163.93 o 
  17   5   1    12670.31    12061.35    180.28 o 
  19   5   1      974.26      852.68     78.69 o 
  21   5   1       86.52      139.64     82.75 o 
  23   5   1     6903.01     7128.69    378.13 o 
  25   5   1     1138.35     1171.30    138.68 o 
   1   7   1    45105.38    49798.77    668.63 o 
   3   7   1    69688.23    80446.72    397.48 o 
   5   7   1       45.05       64.03     20.65 o 
   7   7   1    28325.80    29311.38    364.37 o 
   9   7   1    56158.95    60900.49   1343.03 o 
  11   7   1     6327.92     7038.50    112.26 o 
  13   7   1     4080.80     4422.89    101.30 o 
  15   7   1    24198.46    23158.25    226.14 o 
  17   7   1     1421.11     1551.57     83.03 o 
  19   7   1       69.53       39.88     76.44 o 
  21   7   1     3187.23     3519.28    214.58 o 
  23   7   1     2518.78     2747.73    179.84 o 
  25   7   1     1844.65     2028.10    190.72 o 
   1   9   1    54016.40    57850.05    405.69 o 
   3   9   1     7612.80     8496.38    181.19 o 
   5   9   1    13952.50    15311.92    267.72 o 
   7   9   1    73473.41    81949.98   1571.68 o 
   9   9   1    15285.20    14994.37    498.61 o 
  11   9   1     4710.31     4273.31     79.28 o 
  13   9   1      683.96      740.47     47.68 o 
  15   9   1    13326.75    13639.78    490.93 o 
  17   9   1    10537.42     9683.49    209.89 o 
  19   9   1     1215.89     1115.61    115.64 o 
  21   9   1      503.18      449.26    100.30 o 
  23   9   1     6088.10     6533.32    310.00 o 
   1  11   1    22973.07    23318.98    241.76 o 
   3  11   1    20815.74    23196.54    449.46 o 
   5  11   1     1411.94     1562.64     73.56 o 
   7  11   1    26968.55    26107.95    256.71 o 
   9  11   1    43044.86    45494.23    797.00 o 
  11  11   1      887.05      926.35     51.59 o 
  13  11   1     2907.62     2785.40     99.10 o 
  15  11   1    19937.98    18787.56    283.53 o 
  17  11   1     6034.17     5945.54    153.88 o 
  19  11   1      544.32      651.23    108.78 o 
  21  11   1      821.06      823.52    120.12 o 
  23  11   1     2769.39     3180.20    194.73 o 
   1  13   1    36327.16    35936.96    527.29 o 
   3  13   1      561.83      429.35     46.05 o 
   5  13   1     1756.65     1681.52     80.27 o 
   7  13   1    13645.40    12506.31    157.86 o 
   9  13   1     8476.80     8226.50    138.93 o 
  11  13   1     3492.93     3230.54    116.76 o 
  13  13   1     3934.31     4006.19    129.53 o 
  15  13   1     6587.88     6893.17    193.75 o 
  17  13   1     5944.80     5599.45    183.22 o 
  19  13   1      182.95      214.67     88.11 o 
  21  13   1      968.36      774.08    114.66 o 
  23  13   1     5172.09     5467.75    232.79 o 
   1  15   1    17803.39    17821.84    195.99 o 
   3  15   1     3627.14     3426.29    100.46 o 
   5  15   1      652.80      758.46     65.41 o 
   7  15   1    26062.90    23145.50    546.33 o 
   9  15   1    15972.27    15621.77    190.70 o 
  11  15   1      623.84      582.93     63.31 o 
  13  15   1      788.56      832.81     72.35 o 
  15  15   1     6364.45     5775.25    187.14 o 
  17  15   1     3454.82     3292.68    135.70 o 
  19  15   1      575.42      390.52     95.69 o 
  21  15   1      755.20      786.80    124.90 o 
  23  15   1     2412.95     2584.69    187.31 o 
   1  17   1    10931.96     9152.24    423.64 o 
   3  17   1     3953.70     3246.00    147.81 o 
   5  17   1     5158.64     4675.41    118.86 o 
   7  17   1    25282.03    22396.63    644.73 o 
   9  17   1     7269.90     6745.28    228.10 o 
  11  17   1      681.63      776.02     72.03 o 
  13  17   1      886.37     1102.57     98.22 o 
  15  17   1     3486.52     3387.09    160.06 o 
  17  17   1     3121.96     3105.56    159.35 o 
  19  17   1      358.32      322.66     99.57 o 
  21  17   1      902.70      757.68    122.14 o 
   1  19   1     6756.41     6438.70    177.59 o 
   3  19   1      629.28      675.52     72.19 o 
   5  19   1     6735.19     6040.58    142.58 o 
   7  19   1    31741.57    28804.69    383.54 o 
   9  19   1     7697.29     7126.88    154.33 o 
  11  19   1       57.39       43.76     55.30 o 
  13  19   1      398.42      417.39     93.27 o 
  15  19   1     2819.83     2673.10    194.98 o 
  17  19   1     3312.45     3074.37    160.36 o 
  19  19   1      780.12      931.61    125.64 o 
  21  19   1      884.58      786.26    130.71 o 
   1  21   1     4929.81     4086.86    156.22 o 
   3  21   1     2143.19     1714.01    107.59 o 
   5  21   1     2650.10     2519.22    113.80 o 
   7  21   1    13541.41    11788.66    191.42 o 
   9  21   1     8688.55     7805.59    167.27 o 
  11  21   1        7.75       29.14     57.22 o 
  13  21   1     2705.99     2545.03    118.66 o 
  15  21   1     2644.11     2349.67    153.89 o 
  17  21   1     3598.62     3517.33    140.51 o 
  19  21   1      550.58      698.44    116.44 o 
   1  23   1     6514.11     5933.16    191.51 o 
   3  23   1      320.02      315.73     67.61 o 
   5  23   1     1332.95     1191.02     89.97 o 
   7  23   1     5124.15     4619.04    185.11 o 
   9  23   1     2595.73     2441.20    117.00 o 
  11  23   1     2353.84     2132.98    110.16 o 
  13  23   1      356.06      387.83     70.35 o 
  15  23   1     1900.01     1669.51    140.36 o 
  17  23   1     1710.01     1765.56    119.94 o 
  19  23   1       31.64        5.19    114.87 o 
   1  25   1     6658.63     6242.81    202.18 o 
   3  25   1     1734.10     1626.76    133.22 o 
   5  25   1      215.22      147.32     69.02 o 
   7  25   1     3843.33     3726.60    141.61 o 
   9  25   1     2531.90     2291.07    124.41 o 
  11  25   1      291.58      266.97     71.59 o 
  13  25   1      165.67      186.89     68.25 o 
  15  25   1     2438.94     2293.82    207.87 o 
  17  25   1     1167.44     1234.62    106.71 o 
   1  27   1     5078.87     4557.03    187.59 o 
   3  27   1      231.00      182.05     90.42 o 
   5  27   1      988.27     1021.49    103.02 o 
   7  27   1     2241.16     2255.78    148.22 o 
   9  27   1     3162.28     2968.34    137.01 o 
  11  27   1      179.22      208.62     72.10 o 
  13  27   1      315.07      318.60     77.95 o 
  15  27   1     1896.98     1992.53    124.72 o 
  17  27   1     1109.15     1281.88    116.33 o 
   1  29   1     2748.56     2750.53    164.77 o 
   3  29   1      458.70      464.47    108.92 o 
   5  29   1     1300.74     1264.04    105.42 o 
   7  29   1     3499.22     3476.85    148.02 o 
   9  29   1     2058.86     1982.09    126.12 o 
  11  29   1      215.36      188.90     77.30 o 
  13  29   1      281.22      257.17     80.89 o 
  15  29   1     2361.10     2444.12    140.78 o 
   1  31   1     1829.15     1904.23    151.62 o 
   3  31   1        5.45      -44.27     83.63 o 
   5  31   1      301.45      300.30    108.51 o 
   7  31   1     2570.90     2432.33    140.70 o 
   9  31   1     1405.59     1349.02    113.42 o 
  11  31   1      548.47      505.07     92.83 o 
  13  31   1      685.50      662.44     78.76 o 
   1  33   1      665.22      844.44    126.09 o 
   3  33   1      226.78      261.04    102.37 o 
   5  33   1      719.35      774.27    123.10 o 
   7  33   1      378.34      500.46     93.87 o 
   9  33   1     1459.37     1812.96    132.07 o 
   1  35   1     1021.30     1225.63    139.46 o 
   3  35   1       79.88      123.09     98.42 o 
   5  35   1      201.74      183.06    128.95 o 
   2   0   2    34423.89    37846.70    494.24 o 
  18   0   2     3507.13     3441.49    212.37 o 
  22   0   2     6306.44     6423.76    292.63 o 
   2   2   2    13901.85    17225.36    190.58 o 
   4   2   2     3736.27     4061.85     66.28 o 
  18   2   2     1033.56     1017.17     77.25 o 
  20   2   2     1605.32     1703.30    126.43 o 
  22   2   2        2.79       85.00     73.13 o 
  24   2   2     6384.21     6137.75    322.97 o 
   2   4   2    25059.26    29124.59    425.30 o 
   4   4   2    40078.25    46466.85    970.83 o 
   6   4   2    63962.84    69989.84    463.77 o 
   8   4   2    27336.02    33153.59    283.94 o 
  10   4   2    16175.50    15500.20    281.87 o 
  12   4   2      456.07      494.13     88.86 o 
  14   4   2    12104.28    12639.56    297.04 o 
  16   4   2     1090.41     1128.99    113.78 o 
  18   4   2     4446.49     4150.86    143.93 o 
  20   4   2      514.05      460.32    116.73 o 
  22   4   2     5259.27     5324.33    202.27 o 
  24   4   2      271.65      324.57    104.97 o 
   0   6   2   151598.84   174414.22   1174.65 o 
   2   6   2    38533.17    43897.87    679.91 o 
   4   6   2    11587.96    11899.98    158.26 o 
   6   6   2     2724.57     3575.36    136.74 o 
   8   6   2    88367.96    90759.74    625.90 o 
  10   6   2     9170.57     9711.29    144.59 o 
  12   6   2     2603.70     2354.73     83.01 o 
  14   6   2      325.31      349.17     53.73 o 
  16   6   2    24788.84    23167.41    439.22 o 
  18   6   2      329.57      271.94     74.98 o 
  20   6   2      313.88      327.00     88.02 o 
  22   6   2      442.99      400.07    100.30 o 
  24   6   2     5985.31     6409.33    236.66 o 
   2   8   2    48593.83    57475.52    307.49 o 
   4   8   2    19739.05    24376.74    302.01 o 
   6   8   2    29630.44    32631.48    358.85 o 
   8   8   2      721.66     1001.15     57.31 o 
  10   8   2    11412.71    11439.21    377.90 o 
  12   8   2     2383.67     2265.20     70.62 o 
  14   8   2    16601.72    15430.78    180.83 o 
  16   8   2      478.59      499.48     84.12 o 
  18   8   2      688.07      759.39     89.40 o 
  20   8   2      415.43      433.96     91.10 o 
  22   8   2     5848.29     5843.02    311.11 o 
  24   8   2      264.37      384.14    117.73 o 
   0  10   2   238435.14   248677.31   1629.73 o 
   2  10   2     8381.77    10220.65    159.35 o 
   4  10   2      646.67      841.57     69.83 o 
   6  10   2        5.77       64.19     34.74 o 
   8  10   2    58532.51    55448.33    935.51 o 
  10  10   2      357.85      272.61     30.84 o 
  12  10   2     6249.76     6279.30     97.72 o 
  14  10   2     1234.90     1285.34    101.11 o 
  16  10   2    14625.71    13725.75    422.53 o 
  18  10   2     1001.40     1122.81    104.91 o 
  20  10   2       79.28       67.35     79.51 o 
  22  10   2      712.76      648.97    118.70 o 
  24  10   2     5608.16     5927.17    241.25 o 
   2  12   2    30461.43    30237.83    336.61 o 
   4  12   2    14464.32    18566.54    194.04 o 
   6  12   2    12627.09    11812.41    148.93 o 
   8  12   2      223.15      215.15     42.81 o 
  10  12   2     3063.19     3039.86     97.29 o 
  12  12   2      703.88      677.38     59.22 o 
  14  12   2    19532.36    17004.08    265.64 o 
  16  12   2     2566.63     2345.87    260.07 o 
  18  12   2     1421.33     1369.93    115.08 o 
  20  12   2      511.28      498.46    143.03 o 
  22  12   2     4481.20     4695.81    381.44 o 
   0  14   2    39103.94    36472.64    479.07 o 
   2  14   2    23394.20    23831.17    432.10 o 
   4  14   2     4913.33     4611.34    279.31 o 
   6  14   2     1486.44     1506.65     82.80 o 
   8  14   2    28703.49    25337.25    251.76 o 
  10  14   2     2286.32     2452.54    201.42 o 
  12  14   2     5125.45     4777.36    125.84 o 
  14  14   2      337.36      221.66     74.90 o 
  16  14   2    16166.77    15844.74    285.12 o 
  18  14   2      833.67      848.38    100.16 o 
  20  14   2      141.23      294.75    145.21 o 
  22  14   2      488.72      510.58    118.57 o 
   2  16   2    12547.03    11022.83    358.14 o 
   4  16   2      712.17      808.57     66.05 o 
   6  16   2     6462.81     5866.66    249.24 o 
   8  16   2      441.95      442.48     58.03 o 
  10  16   2     5858.01     5574.77    137.65 o 
  12  16   2     1835.62     1634.45     97.17 o 
  14  16   2     8550.22     7941.37    266.57 o 
  16  16   2      456.31      431.48     94.98 o 
  18  16   2     3700.00     3672.24    171.60 o 
  20  16   2      133.07      153.87    127.87 o 
  22  16   2     2847.14     3069.19    241.60 o 
   0  18   2    17726.07    15179.44    351.10 o 
   2  18   2     1979.09     1601.37    147.38 o 
   4  18   2     1445.17     1762.37    101.77 o 
   6  18   2     1310.75     1355.22     87.01 o 
   8  18   2    21465.56    19811.34    392.70 o 
  10  18   2     1127.95     1164.83     85.01 o 
  12  18   2     1286.10     1261.62     88.71 o 
  14  18   2      395.18      386.31     85.04 o 
  16  18   2     9152.06     8479.88    224.47 o 
  18  18   2      223.85      127.68     87.87 o 
  20  18   2       89.47      112.70    127.87 o 
   2  20   2    11597.52    10674.53    225.24 o 
   4  20   2      522.32      444.27     79.19 o 
   6  20   2     9214.07     8501.51    169.60 o 
   8  20   2     1487.61     1538.88    102.39 o 
  10  20   2     3837.52     3492.09    128.99 o 
  12  20   2      121.47      115.99     55.15 o 
  14  20   2     2180.21     2101.10    145.56 o 
  16  20   2       38.04      102.82     83.51 o 
  18  20   2     1447.51     1447.02    182.06 o 
  20  20   2        7.67     -101.20     85.78 o 
   0  22   2    21852.76    19795.58    439.91 o 
   2  22   2     1689.82     1550.72    128.73 o 
   4  22   2     1334.68     1441.92     99.17 o 
   6  22   2      104.24      118.14     64.88 o 
   8  22   2    18111.26    16819.38    291.36 o 
  10  22   2      217.56      222.29     68.67 o 
  12  22   2       58.44       79.64     58.67 o 
  14  22   2      208.67      145.83     84.79 o 
  16  22   2     6177.02     5612.22    269.87 o 
  18  22   2      126.17      182.55    136.53 o 
   2  24   2     4355.87     4126.38    335.93 o 
   4  24   2      351.46      357.30     73.76 o 
   6  24   2     8378.64     7536.37    192.75 o 
   8  24   2      258.89      298.12     72.58 o 
  10  24   2     1073.79     1141.33     92.68 o 
  12  24   2      791.16      838.40     88.95 o 
  14  24   2     3888.12     3788.55    179.25 o 
  16  24   2       98.60      -58.52     80.18 o 
  18  24   2      389.35      464.49    108.03 o 
   0  26   2    12581.80    11480.08    364.06 o 
   2  26   2      745.10      604.92    143.05 o 
   4  26   2      509.63      604.94    177.71 o 
   6  26   2      462.76      482.06     77.40 o 
   8  26   2     7687.92     7179.03    182.45 o 
  10  26   2     2166.33     1994.12    121.32 o 
  12  26   2      357.48      387.39     77.75 o 
  14  26   2      741.83      771.65    118.01 o 
  16  26   2     4418.38     4491.83    201.61 o 
   2  28   2     2729.06     2650.04    235.14 o 
   4  28   2     1024.78      915.63    115.69 o 
   6  28   2     2086.79     2149.00    128.44 o 
   8  28   2      362.34      399.07     79.01 o 
  10  28   2     1602.65     1447.23    110.22 o 
  12  28   2       12.17       -8.64     68.47 o 
  14  28   2     2517.33     2683.71    173.16 o 
   0  30   2     6514.99     6443.34    322.97 o 
   2  30   2       77.26       58.67     85.78 o 
   4  30   2       70.73       64.22     95.36 o 
   6  30   2      557.16      402.62    120.28 o 
   8  30   2     2921.27     3192.14    168.50 o 
  10  30   2      478.03      492.05     88.28 o 
  12  30   2      206.08      181.61     78.62 o 
   2  32   2      954.34     1095.69    132.55 o 
   4  32   2       59.45       60.96    102.94 o 
   6  32   2     1512.73     1669.05    149.36 o 
   8  32   2       54.26       38.61     78.69 o 
  10  32   2      737.26      865.90    107.16 o 
   0  34   2     2103.28     2264.79    247.07 o 
   2  34   2      182.06      279.37    108.68 o 
   4  34   2      577.34      435.89    120.23 o 
   6  34   2      174.71      335.66    110.33 o 
   3   1   3     7573.57     9756.85    132.11 o 
   5   1   3    12332.89    14098.01    173.48 o 
   7   1   3    43015.06    44710.36    377.02 o 
  21   1   3     2148.92     2220.30    139.43 o 
  23   1   3     3775.59     3530.57    244.91 o 
   3   3   3     2049.69     2155.63     67.87 o 
   5   3   3    11431.45    12983.09    457.28 o 
   7   3   3    39546.11    41051.44    898.29 o 
   9   3   3    39801.22    42190.06    437.70 o 
  11   3   3     6740.69     7021.98    206.03 o 
  13   3   3      316.50      411.78     95.35 o 
  15   3   3    10345.75    10508.97    294.83 o 
  17   3   3     6626.10     6675.02    264.50 o 
  19   3   3      882.76      810.27     97.28 o 
  21   3   3     1875.20     1831.48    136.63 o 
  23   3   3     3957.75     3661.53    178.30 o 
   1   5   3    54843.68    62145.84   1267.87 o 
   3   5   3     9731.67    11533.52    310.97 o 
   5   5   3     4577.81     4371.77     90.05 o 
   7   5   3    18497.85    18348.21    168.11 o 
   9   5   3    20136.15    19018.58    622.08 o 
  11   5   3     2608.36     3107.76    158.31 o 
  13   5   3     5685.12     5448.51    206.03 o 
  15   5   3    10856.36    10457.04    210.69 o 
  17   5   3     3755.34     3823.22    152.36 o 
  19   5   3     1107.27     1045.81    159.29 o 
  21   5   3     1633.22     1552.72    180.96 o 
  23   5   3     3296.61     3408.03    183.73 o 
   1   7   3    13215.07    14651.16    531.06 o 
   3   7   3     7341.96     7755.25    179.64 o 
   5   7   3     3339.86     3891.37     83.43 o 
   7   7   3    44063.48    48634.93    442.47 o 
   9   7   3    10629.67     8914.38    257.86 o 
  11   7   3     5828.87     5889.77    278.42 o 
  13   7   3     3789.55     3772.32    256.77 o 
  15   7   3    10576.01    10415.10    352.20 o 
  17   7   3     4839.31     4314.58    155.95 o 
  19   7   3      269.57      298.70     81.05 o 
  21   7   3     1032.30      947.82    110.05 o 
  23   7   3     3682.01     3881.88    193.31 o 
   1   9   3    19495.22    20407.06    905.88 o 
   3   9   3      217.52      130.87     34.86 o 
   5   9   3     2596.78     2448.91     89.88 o 
   7   9   3     9269.07     9327.33    159.25 o 
   9   9   3     8187.70     8067.03    174.81 o 
  11   9   3      963.54      971.90     67.71 o 
  13   9   3     3148.69     2737.62    132.02 o 
  15   9   3     7353.02     6060.67    204.78 o 
  17   9   3     7075.01     7126.88    198.40 o 
  19   9   3     1471.80     1507.03    127.19 o 
  21   9   3      813.25      836.77    107.97 o 
  23   9   3     2146.81     2210.68    167.04 o 
   1  11   3    18211.22    18451.83    463.77 o 
   3  11   3      702.66      820.43     75.89 o 
   5  11   3     5680.00     6095.11    123.80 o 
   7  11   3     8467.31     8282.53    216.90 o 
   9  11   3     9858.32     7964.14    130.24 o 
  11  11   3     1710.78     1749.73     87.57 o 
  13  11   3     5345.60     5359.88    164.79 o 
  15  11   3     4443.99     4326.15    158.20 o 
  17  11   3     5312.94     4854.24    173.91 o 
  19  11   3      193.88      218.59     75.89 o 
  21  11   3      108.34      142.46     79.92 o 
  23  11   3     3004.27     2970.68    181.52 o 
   1  13   3    19530.89    17331.15    433.43 o 
   3  13   3    15892.78    18303.70    417.60 o 
   5  13   3      636.22      730.62     60.88 o 
   7  13   3    16307.13    16423.14    507.07 o 
   9  13   3     8610.89     7529.05    324.88 o 
  11  13   3      525.74      532.90     57.32 o 
  13  13   3     2753.30     2418.72    136.85 o 
  15  13   3    11155.11     9952.00    222.91 o 
  17  13   3     1742.97     1728.53    132.50 o 
  19  13   3       34.44      -31.52     70.44 o 
  21  13   3      441.47      390.71    192.89 o 
   1  15   3    49892.57    47202.46    410.71 o 
   3  15   3      534.08      575.80     61.91 o 
   5  15   3     3004.64     2828.52    109.68 o 
   7  15   3    11570.74    10610.65    222.70 o 
   9  15   3     4499.83     4308.55    122.07 o 
  11  15   3     6211.65     5306.44    460.52 o 
  13  15   3     2620.86     2418.86    136.67 o 
  15  15   3     2473.87     2454.18    141.25 o 
  17  15   3     3707.68     3247.58    161.67 o 
  19  15   3      583.56      554.33    105.44 o 
  21  15   3       87.89      134.74     88.73 o 
   1  17   3    14141.34    13776.32    238.22 o 
   3  17   3     2785.14     3359.81    117.44 o 
   5  17   3      304.22      370.20     65.04 o 
   7  17   3    10998.78     9755.02    393.79 o 
   9  17   3    17471.45    16372.02    212.16 o 
  11  17   3     1711.32     1581.87    151.26 o 
  13  17   3     1198.39     1215.08    111.37 o 
  15  17   3     8295.05     7584.05    207.39 o 
  17  17   3     1490.63     1755.42    141.60 o 
  19  17   3      575.33      520.15     98.84 o 
  21  17   3      452.66      657.23    112.26 o 
   1  19   3     7276.00     6350.62    183.12 o 
   3  19   3     3442.93     3057.51    144.12 o 
   5  19   3     2176.75     2003.69    145.86 o 
   7  19   3     8925.02     8654.68    169.31 o 
   9  19   3     2051.58     1991.08    109.56 o 
  11  19   3     1389.00     1335.93     88.11 o 
  13  19   3     1335.52     1317.32    114.17 o 
  15  19   3     5718.37     5729.45    200.51 o 
  17  19   3     1863.41     1815.27    145.37 o 
  19  19   3       41.89       21.99     80.36 o 
   1  21   3     5973.44     5888.18    183.89 o 
   3  21   3     1136.83     1300.92    117.16 o 
   5  21   3        2.29      -21.09     72.91 o 
   7  21   3     5732.99     5658.99    154.03 o 
   9  21   3     6450.88     6157.40    158.80 o 
  11  21   3     1203.31     1090.36     87.19 o 
  13  21   3      514.16      435.39     92.63 o 
  15  21   3     3739.42     3169.17    165.46 o 
  17  21   3     2302.28     2304.79    157.76 o 
  19  21   3      118.24       88.86     90.38 o 
   1  23   3     3973.98     3602.59    168.50 o 
   3  23   3     2249.24     2085.91    161.47 o 
   5  23   3     3162.96     3004.97    137.65 o 
   7  23   3     2065.65     2196.27    123.15 o 
   9  23   3     4738.54     4479.69    144.68 o 
  11  23   3      223.01      246.79     66.72 o 
  13  23   3     1552.90     1497.86    135.56 o 
  15  23   3     3810.79     3629.58    178.50 o 
  17  23   3      978.51      952.42    118.76 o 
   1  25   3     5041.03     5008.40    275.25 o 
   3  25   3      200.48      216.73     84.29 o 
   5  25   3     1081.82     1142.01    119.53 o 
   7  25   3     5275.02     5294.21    159.89 o 
   9  25   3     1551.84     1754.91    137.55 o 
  11  25   3     1422.86     1483.89    112.73 o 
  13  25   3      669.89      685.19    115.33 o 
  15  25   3      967.11      991.61    125.64 o 
  17  25   3     1078.85     1173.37    132.55 o 
   1  27   3     2708.86     2962.89    167.81 o 
   3  27   3      725.04      828.54    115.99 o 
   5  27   3      921.32     1105.55    124.10 o 
   7  27   3     2480.23     2471.95    129.56 o 
   9  27   3     1864.17     1846.40    123.07 o 
  11  27   3      190.28      143.20     73.67 o 
  13  27   3       80.35       99.68    134.38 o 
  15  27   3     1591.28     1656.55    149.98 o 
   1  29   3     1518.18     1693.53    150.15 o 
   3  29   3       23.52       23.44    139.78 o 
   5  29   3      688.38      634.05    106.50 o 
   7  29   3     1911.25     1905.71    127.38 o 
   9  29   3     1024.12     1184.37    107.10 o 
  11  29   3        7.66        5.58     91.60 o 
  13  29   3      261.90      330.30    110.30 o 
   1  31   3     1122.03     1227.40    134.44 o 
   3  31   3      202.07      152.06     94.98 o 
   5  31   3      390.72      335.26    107.27 o 
   7  31   3     1139.65     1155.09    185.30 o 
   9  31   3      835.84      918.25    102.77 o 
  11  31   3      191.81      273.22    111.37 o 
   1  33   3     1703.07     1623.26    154.69 o 
   3  33   3       70.18       70.98     97.93 o 
   5  33   3      121.04      175.54    112.70 o 
   7  33   3     1130.38     1199.51    144.09 o 
   8   0   4    44447.87    43787.25    398.81 o 
   4   2   4     7794.13     8465.26    129.90 o 
   6   2   4    27456.17    28975.35   1241.81 o 
   8   2   4     1264.34     1402.52     66.14 o 
  10   2   4    15679.20    15630.38    257.88 o 
  12   2   4      350.39      344.59     78.03 o 
  14   2   4     5227.74     5407.42    206.03 o 
  16   2   4      965.04     1196.33    134.37 o 
  18   2   4     1785.78     1816.17    169.04 o 
  20   2   4       95.42      153.87    104.03 o 
  22   2   4     6068.12     5652.76    200.68 o 
   4   4   4    15750.62    16981.38    665.38 o 
   6   4   4      513.39      420.62     43.66 o 
   8   4   4    62226.52    59826.83    665.38 o 
  10   4   4      258.95      231.90     71.52 o 
  12   4   4     1085.46     1001.28    104.03 o 
  14   4   4      408.99      400.94     95.35 o 
  16   4   4    13780.39    13369.89    322.97 o 
  18   4   4      824.00      930.65     98.13 o 
  20   4   4     2267.66     2495.10    152.33 o 
  22   4   4      202.57       41.49     91.03 o 
   2   6   4    11204.22    10550.22    161.24 o 
   4   6   4     3373.30     3777.69    100.26 o 
   6   6   4    38899.33    44970.86   2070.74 o 
   8   6   4     2218.54     2397.67     91.61 o 
  10   6   4     6026.23     5706.39    182.03 o 
  12   6   4     1077.30      880.79     78.98 o 
  14   6   4     7854.11     7077.53    369.58 o 
  16   6   4      415.64      387.48    117.03 o 
  18   6   4     3373.73     3197.58    150.07 o 
  20   6   4      431.65      377.21     88.84 o 
  22   6   4     3462.89     3298.90    178.86 o 
   0   8   4    51148.01    47146.54    509.41 o 
   2   8   4     1802.34     1996.80     94.17 o 
   4   8   4     3487.77     3898.46     96.19 o 
   6   8   4      936.38      820.17     71.29 o 
   8   8   4    42616.90    42406.49   1951.42 o 
  10   8   4      381.13      358.12     65.11 o 
  12   8   4     5513.08     5365.83    419.36 o 
  14   8   4     1001.65      852.57     88.86 o 
  16   8   4    12345.29    11110.96    226.05 o 
  18   8   4      160.97      196.14     73.56 o 
  20   8   4     1410.86     1462.73    183.13 o 
  22   8   4      127.23      184.72     92.63 o 
   2  10   4     4860.99     5108.95    137.09 o 
   4  10   4      147.68      188.12     41.79 o 
   6  10   4    16251.66    17431.45    557.39 o 
   8  10   4      151.93      127.34     46.10 o 
  10  10   4     5377.91     4964.86    148.67 o 
  12  10   4      484.57      428.13     80.19 o 
  14  10   4     5695.59     5206.94    162.35 o 
  16  10   4       54.12      -21.68     89.95 o 
  18  10   4     3956.59     3720.39    223.13 o 
  20  10   4       94.42        8.07     79.10 o 
  22  10   4     3152.10     3240.06    174.66 o 
   0  12   4    47282.00    42300.38    522.37 o 
   2  12   4     2491.19     2694.92    118.76 o 
   4  12   4     9467.54     9182.84    250.75 o 
   6  12   4      468.84      485.73     56.84 o 
   8  12   4    28568.80    28764.00    650.32 o 
  10  12   4     4321.39     4227.37    210.16 o 
  12  12   4     2845.44     2677.31    132.03 o 
  14  12   4      145.76      211.16     72.90 o 
  16  12   4    11119.61    10253.49    228.04 o 
  18  12   4       19.51      137.58     74.34 o 
  20  12   4      511.73      382.96     93.15 o 
  22  12   4       30.63     -117.18     78.12 o 
   2  14   4    16019.10    15686.22    608.01 o 
   4  14   4     3273.93     3279.77    171.14 o 
   6  14   4    17870.82    17006.35    424.05 o 
   8  14   4     4756.43     4769.29    125.70 o 
  10  14   4     2781.11     2384.11    130.02 o 
  12  14   4      175.31      164.71     71.59 o 
  14  14   4     6488.07     5852.07    180.48 o 
  16  14   4      385.64      410.32     89.03 o 
  18  14   4     1515.69     1547.54    131.13 o 
  20  14   4      296.53      248.89     87.31 o 
   0  16   4    37483.82    35029.35    522.37 o 
   2  16   4     1044.91      995.53     94.27 o 
   4  16   4     3171.19     2937.29    140.06 o 
   6  16   4     1772.08     1604.62    102.97 o 
   8  16   4    13506.23    13486.19    540.56 o 
  10  16   4     1806.05     1780.49    156.04 o 
  12  16   4     1779.62     1477.07    128.95 o 
  14  16   4      675.29      632.19     91.80 o 
  16  16   4     9690.06     8240.30    274.15 o 
  18  16   4      259.76      316.48     84.54 o 
  20  16   4       56.19      -24.01    104.02 o 
   2  18   4    13382.39    12758.25    331.52 o 
   4  18   4     3941.45     3821.96    155.07 o 
   6  18   4      437.94      382.44     66.26 o 
   8  18   4      914.96      839.24     76.24 o 
  10  18   4     3471.89     3358.53    121.77 o 
  12  18   4      167.87      154.59     81.75 o 
  14  18   4     8445.53     7711.81    369.58 o 
  16  18   4      738.59      925.17    117.73 o 
  18  18   4      139.04      214.10     90.40 o 
  20  18   4       65.70      -28.59     87.63 o 
   0  20   4    21247.15    19663.47    422.53 o 
   2  20   4      776.77      672.95     98.77 o 
   4  20   4       46.01       38.14     70.05 o 
   6  20   4      297.11      295.45     70.12 o 
   8  20   4     3622.99     3660.34    157.35 o 
  10  20   4     1240.75     1272.22    116.44 o 
  12  20   4     3652.42     3522.59    166.66 o 
  14  20   4      129.38       80.87     80.36 o 
  16  20   4     5381.33     4706.18    190.33 o 
  18  20   4       18.29      -46.46     75.90 o 
   2  22   4     6016.63     5599.17    190.73 o 
   4  22   4      869.32      902.57    104.96 o 
   6  22   4      753.79      783.15     82.98 o 
   8  22   4       90.76       23.04     61.49 o 
  10  22   4     2441.64     2469.50    157.82 o 
  12  22   4      309.81      340.93     93.12 o 
  14  22   4     4616.30     4311.22    190.79 o 
  16  22   4       55.83       55.12    130.03 o 
   0  24   4    10790.94    10480.84    353.31 o 
   2  24   4      241.92      180.14     88.84 o 
   4  24   4     2047.17     2081.94    179.88 o 
   6  24   4      494.70      487.29    130.03 o 
   8  24   4     5739.56     5684.61    247.74 o 
  10  24   4      929.48     1119.44    131.12 o 
  12  24   4     1028.14     1019.65    177.71 o 
  14  24   4      307.36      405.39    102.55 o 
  16  24   4     3173.69     3236.78    185.00 o 
   2  26   4     2702.11     2740.04    174.42 o 
   4  26   4      172.25      151.71     88.88 o 
   6  26   4     2498.64     2586.53    157.08 o 
   8  26   4       64.93      106.07     71.17 o 
  10  26   4     1449.43     1583.57    164.71 o 
  12  26   4       63.56       95.52     91.17 o 
  14  26   4     1841.91     1844.84    152.74 o 
   0  28   4     4457.59     4364.88    273.05 o 
   2  28   4      513.48      548.33    158.20 o 
   4  28   4      689.86      742.69    119.94 o 
   6  28   4      500.89      594.46    112.26 o 
   8  28   4     3006.53     3129.55    238.29 o 
  10  28   4      130.58       56.25    149.54 o 
  12  28   4      195.38      316.04    105.21 o 
   2  30   4      442.69      513.88    110.91 o 
   4  30   4      153.93      112.49     97.93 o 
   6  30   4     1346.89     1595.65    147.09 o 
   8  30   4       22.93       53.31     97.77 o 
  10  30   4      417.46      389.31    151.70 o 
   0  32   4     1605.86     1413.06    203.71 o 
   2  32   4      573.49      593.76    123.70 o 
   4  32   4      268.46      226.03    110.52 o 
   6  32   4       77.26        2.17     91.57 o 
   5   3   5     9290.92     8369.83    188.65 o 
   7   3   5    23866.99    23625.37   2049.09 o 
  21   3   5     1908.84     1686.13    203.71 o 
   3   5   5     3823.68     3183.61    140.94 o 
   5   5   5     2592.72     2360.14    127.86 o 
   7   5   5    20192.21    21450.04   1701.30 o 
   9   5   5    12965.92    12602.60    236.36 o 
  17   5   5     1155.35      812.71    140.88 o 
  19   5   5      996.38      977.42    164.71 o 
  21   5   5      917.08     1211.50    182.06 o 
   1   7   5    20129.67    19049.79    641.52 o 
   3   7   5     1922.93     1912.75    117.04 o 
   5   7   5     8208.08     8325.17    486.52 o 
   7   7   5    14358.57    14410.53    556.86 o 
   9   7   5    10136.25     9975.78    699.99 o 
  11   7   5     2899.26     2928.10    128.02 o 
  13   7   5      383.99      290.42    110.54 o 
  15   7   5     4645.28     4481.82    249.33 o 
  17   7   5     3889.32     3536.91    231.95 o 
  19   7   5      851.63      669.68    145.21 o 
  21   7   5      317.69      270.91    117.03 o 
   1   9   5     4081.00     3756.92    190.72 o 
   3   9   5     9482.23     8403.05    171.12 o 
   5   9   5     5216.77     5222.18    142.68 o 
   7   9   5    16412.62    16930.86    894.00 o 
   9   9   5     5114.45     4888.40    326.28 o 
  11   9   5      840.15      976.83     89.52 o 
  13   9   5     1588.78     1274.35    156.05 o 
  15   9   5     4128.32     4256.49    242.71 o 
  17   9   5      409.52      270.91    114.86 o 
  19   9   5      329.83      424.79    138.70 o 
  21   9   5     1026.82     1094.47    171.22 o 
   1  11   5    12231.99    11881.65    333.72 o 
   3  11   5     2030.61     1897.11    112.91 o 
   5  11   5     5776.32     5636.13    152.41 o 
   7  11   5    11246.69    11990.38    946.01 o 
   9  11   5     4400.20     4313.99    308.90 o 
  11  11   5      748.66      711.25     85.26 o 
  13  11   5      352.09      212.39    108.36 o 
  15  11   5     2242.39     1835.67    188.54 o 
  17  11   5     3402.90     3166.23    225.33 o 
  19  11   5      488.25      494.13    138.70 o 
  21  11   5      729.92      661.02    156.05 o 
   1  13   5     9388.29     8955.36    189.98 o 
   3  13   5     3735.58     3574.36    209.20 o 
   5  13   5     3053.54     2719.29    131.12 o 
   7  13   5     6402.35     6539.07    234.10 o 
   9  13   5     9523.76     9650.42    649.11 o 
  11  13   5      783.22      835.00     96.23 o 
  13  13   5     1575.19     1657.26    125.98 o 
  15  13   5     5035.81     4650.89    266.70 o 
  17  13   5     1208.89     1072.80    173.37 o 
  19  13   5     1289.40     1380.54    184.21 o 
   1  15   5     9702.76     9232.54    201.52 o 
   3  15   5      289.30      277.37     72.69 o 
   5  15   5      396.47      324.76     76.44 o 
   7  15   5     2980.10     2861.15    115.19 o 
   9  15   5     1497.82     1435.16    180.97 o 
  11  15   5     3796.74     3437.29    382.54 o 
  13  15   5     2414.32     2142.73    137.63 o 
  15  15   5     3367.74     2945.31    238.29 o 
  17  15   5     2460.05     2715.57    242.74 o 
  19  15   5      815.83      713.04    158.20 o 
   1  17   5     5574.61     5290.37    172.99 o 
   3  17   5     4103.27     3882.61    162.33 o 
   5  17   5     2099.72     1843.94    128.48 o 
   7  17   5     1711.51     1980.01    115.65 o 
   9  17   5     2569.19     2765.93    152.07 o 
  11  17   5     1415.79     1434.31    147.38 o 
  13  17   5     2573.57     2517.21    153.32 o 
  15  17   5     4251.01     4200.22    268.63 o 
  17  17   5     1935.12     1551.76    188.54 o 
  19  17   5      437.27      273.07    140.87 o 
   1  19   5     8702.69     7975.65    205.80 o 
   3  19   5     2418.75     2192.68    167.96 o 
   5  19   5       19.63       30.34     73.13 o 
   7  19   5      931.73      992.95     86.41 o 
   9  19   5     2447.23     2405.90    229.73 o 
  11  19   5      822.47      863.93    135.46 o 
  13  19   5      945.68      922.35    107.37 o 
  15  19   5     2786.47     2823.96    255.67 o 
  17  19   5     1410.21     1722.98    218.91 o 
   1  21   5     7438.89     6830.85    204.24 o 
   3  21   5     1650.46     1507.29    126.37 o 
   5  21   5     1082.43     1118.28    125.70 o 
   7  21   5      740.21      905.08    105.21 o 
   9  21   5      880.29     1008.31    116.44 o 
  11  21   5     1900.13     1951.28    174.47 o 
  13  21   5     1576.41     1792.69    187.46 o 
  15  21   5     3049.20     3129.55    268.63 o 
  17  21   5      239.73      179.88    145.21 o 
   1  23   5     6271.77     5817.81    195.41 o 
   3  23   5     1173.93     1222.67    117.88 o 
   5  23   5       53.69       63.93     73.56 o 
   7  23   5     2342.42     2389.97    217.82 o 
   9  23   5     2930.91     3373.95    360.75 o 
  11  23   5      158.72      105.55     88.11 o 
  13  23   5      851.18      806.76    115.33 o 
  15  23   5     2146.81     2095.73    244.89 o 
   1  25   5     5110.75     4646.34    185.68 o 
   3  25   5       46.38      110.99     86.33 o 
   5  25   5      480.71      545.75    154.96 o 
   7  25   5     1086.06     1297.98    266.56 o 
   9  25   5     1041.67      903.48    122.78 o 
  11  25   5     1190.11     1261.22    132.40 o 
  13  25   5     1032.95     1234.54    151.71 o 
   1  27   5      689.97      679.47    108.78 o 
   3  27   5      342.97      453.42    106.20 o 
   5  27   5       34.04        8.14     87.31 o 
   7  27   5     1621.39     1798.84    147.83 o 
   9  27   5     1505.51     1757.65    221.06 o 
  11  27   5      126.01      262.15    108.00 o 
   1  29   5      827.69      797.54    117.73 o 
   3  29   5      517.04      608.72    116.44 o 
   5  29   5      722.93     1057.46    126.50 o 
   7  29   5      903.85      963.43    131.76 o 
   9  29   5       59.35      212.39    156.04 o 
   1  31   5      747.45      816.21    123.88 o 
   3  31   5      293.18       87.58     98.62 o 
   5  31   5       38.68     -141.26     94.17 o 
   4   4   6     2561.02     2134.75    132.19 o 
   6   4   6    13626.65    12804.22    249.33 o 
  20   4   6       79.24      -82.36    101.85 o 
   0   6   6    24539.16    22418.20    379.23 o 
   2   6   6      869.44      927.59    104.03 o 
   4   6   6     5140.68     4156.92    166.86 o 
   6   6   6      807.19      886.41     99.70 o 
  14   6   6      448.01      344.59    121.35 o 
  16   6   6     6543.67     5630.54    279.67 o 
  18   6   6      255.94      119.20    114.86 o 
  20   6   6      782.80      871.24    166.89 o 
   2   8   6     9277.61     8222.54    177.69 o 
   4   8   6     3815.04     3543.37    319.66 o 
   6   8   6     3445.48     3150.77    209.06 o 
   8   8   6     5742.15     5240.56    260.08 o 
  10   8   6     4840.83     5236.15    268.63 o 
  12   8   6      893.76      938.42    147.36 o 
  14   8   6     5406.42     5112.58    270.84 o 
  16   8   6      725.55      450.80    130.04 o 
  18   8   6      940.52      760.70    160.38 o 
  20   8   6       38.59       -2.17    104.03 o 
   0  10   6    15010.32    12611.15    298.97 o 
   2  10   6     1157.66     1054.51     85.81 o 
   4  10   6     5146.63     4655.84    187.41 o 
   6  10   6      798.02      800.47     83.44 o 
  10  10   6     3167.01     2977.86    214.58 o 
  12  10   6     2948.51     2310.30    192.90 o 
  14  10   6       96.17      208.06    119.20 o 
  16  10   6     5398.83     4791.82    264.50 o 
  18  10   6      532.86      411.78    147.36 o 
   2  12   6     4399.31     4302.02    151.16 o 
   4  12   6     1724.81     1599.38    114.17 o 
   6  12   6     4110.17     3579.79    136.97 o 
   8  12   6     1317.99     1241.84    158.20 o 
  10  12   6     5553.94     5064.87    266.70 o 
  12  12   6      213.77      242.73    108.36 o 
  14  12   6     1885.86     1686.13    188.54 o 
  16  12   6      624.09      693.51    158.20 o 
  18  12   6     1486.52     1618.94    210.22 o 
   0  14   6    14420.96    13614.80    346.69 o 
   2  14   6     3603.20     3081.99    137.75 o 
   4  14   6     3508.77     3360.27    142.93 o 
   6  14   6       12.06       20.67     60.78 o 
   8  14   6    10996.50    10032.11    333.72 o 
  10  14   6      719.78      611.15    145.21 o 
  12  14   6      593.36      743.38    156.05 o 
  14  14   6       39.15       97.53    119.20 o 
  16  14   6     4003.57     4078.87    268.63 o 
  18  14   6      345.06      368.45    156.05 o 
   2  16   6     4216.22     3845.03    150.76 o 
   4  16   6      446.71      414.98     80.70 o 
   6  16   6     7257.45     6940.79    190.75 o 
   8  16   6       28.54      -28.19     97.52 o 
  10  16   6      969.03      942.75    156.05 o 
  12  16   6      288.56      277.40    121.35 o 
  14  16   6     2228.18     2052.40    225.39 o 
  16  16   6      196.54      290.42    140.88 o 
   0  18   6    13451.09    12498.62    346.69 o 
   2  18   6      890.28      928.35     98.62 o 
   4  18   6     2480.70     2301.69    229.73 o 
   6  18   6      138.11      159.62     72.78 o 
   8  18   6     6158.27     5613.17    279.67 o 
  10  18   6      287.36      147.37    125.70 o 
  12  18   6     1483.31     1322.01    188.54 o 
  14  18   6        4.40      110.53    127.87 o 
  16  18   6     2532.11     2217.11    251.40 o 
   2  20   6     1662.36     1689.20    152.78 o 
   4  20   6       51.31      -51.12     68.26 o 
   6  20   6     2876.28     2946.01    152.49 o 
   8  20   6       98.34       65.02    130.04 o 
  10  20   6     1298.26     1233.18    177.73 o 
  12  20   6        2.83      -54.17    112.69 o 
  14  20   6     2108.85     2295.13    240.56 o 
   0  22   6     1834.39     1859.50    203.71 o 
   2  22   6      245.53      232.68     84.24 o 
   4  22   6     1875.10     2039.79    150.63 o 
   6  22   6      683.68      586.52     96.80 o 
   8  22   6     3344.60     3311.58    253.46 o 
  10  22   6      720.46      804.05    166.89 o 
  12  22   6     1298.02     1304.69    192.90 o 
  14  22   6       28.48      -28.19    140.88 o 
   2  24   6      933.65     1001.83    117.73 o 
   4  24   6      349.19      291.35     91.80 o 
   6  24   6     2426.99     2285.09    180.97 o 
   8  24   6      113.84      140.87    145.21 o 
  10  24   6      785.57      834.39    177.73 o 
  12  24   6       47.21      123.53    136.54 o 
   0  26   6     1859.46     1866.01    212.40 o 
   2  26   6      176.13      171.38     88.86 o 
   4  26   6     1028.58     1100.02    126.75 o 
   6  26   6      385.87      494.47    110.22 o 
   8  26   6     1955.43     1926.69    229.72 o 
  10  26   6      381.26      244.90    156.04 o 
   2  28   6     1452.74     1402.52    138.53 o 
   4  28   6      302.92      360.12    240.57 o 
   6  28   6      372.96      301.67    105.21 o 
   5   3   7     3936.87     3452.52    156.11 o 
   3   5   7      868.70      741.20     99.70 o 
   5   5   7      484.64      513.63     88.86 o 
  17   5   7     2323.48     2210.60    225.39 o 
   1   7   7     2867.21     2680.52    119.41 o 
   3   7   7     3574.85     2788.98    119.08 o 
   5   7   7     3477.34     3180.44    144.11 o 
   7   7   7      404.25      387.95    121.35 o 
   9   7   7     4352.66     4033.36    238.29 o 
  11   7   7     2693.99     2455.51    203.71 o 
  13   7   7     1911.80     2158.58    205.89 o 
  15   7   7     3574.70     3773.28    279.67 o 
  17   7   7      771.45      674.01    160.38 o 
   1   9   7     6164.86     5345.15    161.48 o 
   3   9   7     5535.78     4802.80    154.04 o 
   5   9   7     1292.97     1162.84     92.16 o 
   7   9   7     3365.14     2862.85    207.96 o 
   9   9   7     2545.98     2336.31    199.38 o 
  11   9   7     1083.19      914.59    153.87 o 
  13   9   7      966.87     1018.60    162.53 o 
  15   9   7     1483.09     1861.68    218.91 o 
  17   9   7     1982.70     1863.83    221.06 o 
   1  11   7     2143.30     1884.14    119.51 o 
   3  11   7     2683.99     2311.81    121.87 o 
   5  11   7     2949.61     2745.65    186.35 o 
   7  11   7     4974.60     4178.44    223.13 o 
   9  11   7     1714.31     1337.21    158.20 o 
  11  11   7     2444.94     2143.41    190.72 o 
  13  11   7     1058.42     1293.85    171.22 o 
  15  11   7     2707.76     2717.75    238.41 o 
  17  11   7      117.78      -69.36    132.19 o 
   1  13   7     3516.37     3195.23    137.85 o 
   3  13   7     2140.26     1903.81    154.96 o 
   5  13   7     1064.42     1114.74     97.90 o 
   7  13   7     3180.55     2741.58    212.40 o 
   9  13   7     3144.20     2967.10    231.95 o 
  11  13   7      337.96      136.54    106.20 o 
  13  13   7      314.91      188.55    121.36 o 
  15  13   7      654.50      793.21    166.89 o 
   1  15   7      991.34      765.19     87.19 o 
   3  15   7     1913.74     1902.61    127.79 o 
   5  15   7      891.37      861.37    122.44 o 
   7  15   7     2592.51     2596.37    216.73 o 
   9  15   7     1895.95     1822.65    205.89 o 
  11  15   7      666.55      819.22    149.54 o 
  13  15   7      729.92      908.09    171.22 o 
  15  15   7      713.23      840.90    169.04 o 
   1  17   7     1027.42      925.16    135.45 o 
   3  17   7      265.36      316.92     76.21 o 
   5  17   7     1513.73     1331.48    113.41 o 
   7  17   7     3004.59     2953.86    223.13 o 
   9  17   7     1140.98     1328.52    186.39 o 
  11  17   7      614.02      418.28    149.54 o 
  13  17   7      224.58      147.37    132.20 o 
   1  19   7      976.47      998.88    187.46 o 
   3  19   7     1026.04     1103.59    151.71 o 
   5  19   7     1926.77     1808.09    136.54 o 
   7  19   7     2226.17     1905.01    210.22 o 
   9  19   7      993.17      676.19    147.36 o 
  11  19   7      274.39      294.75    147.36 o 
  13  19   7      331.47      351.10    153.87 o 
   1  21   7      917.96     1041.87    111.74 o 
   3  21   7      350.59      488.45     95.33 o 
   5  21   7      980.99      974.46    110.72 o 
   7  21   7     2349.02     2368.80    229.72 o 
   9  21   7      950.40      940.58    179.88 o 
  11  21   7      172.98      262.24    156.04 o 
   1  23   7      665.63      633.74    102.37 o 
   3  23   7      427.17      395.05     95.96 o 
   5  23   7      505.44      438.89     96.23 o 
   7  23   7     1141.92     1152.97    182.06 o 
   9  23   7      690.50      973.09    188.54 o 
   1  25   7      501.78      471.89    107.14 o 
   3  25   7        4.44       21.67     85.81 o 
   5  25   7      182.21      314.25    143.03 o 
   7  25   7     1255.23     1304.69    203.71 o 
   4   4   8     3812.09     3636.76    177.62 o 
   2   6   8     3983.25     3364.85    131.31 o 
   4   6   8       17.85      106.20     71.52 o 
  12   6   8       21.89      -58.53    110.54 o 
  14   6   8     2043.92     1902.86    208.07 o 
  16   6   8       44.61      -13.00    147.37 o 
   0   8   8     8120.49     6488.85    234.16 o 
   2   8   8      307.63      269.66     66.34 o 
   4   8   8     2910.70     2604.06    125.59 o 
   6   8   8      211.24      296.90    101.85 o 
   8   8   8     5064.66     4390.81    242.71 o 
  10   8   8      101.06       45.51    117.03 o 
  12   8   8     1216.11     1066.29    164.71 o 
  14   8   8       29.43        2.17    127.87 o 
   2  10   8     2609.49     2343.66    125.41 o 
   4  10   8       98.78       66.99     57.69 o 
   6  10   8     2328.22     1846.51    186.39 o 
   8  10   8      140.40      266.57    119.20 o 
  10  10   8     2414.21     2533.51    216.73 o 
  12  10   8       22.56      -47.69    106.18 o 
  14  10   8     1247.87     1066.29    175.55 o 
   0  12   8      559.45      528.80    110.54 o 
   2  12   8      406.14      388.16     74.04 o 
   4  12   8     2378.79     2118.03    122.50 o 
   6  12   8      128.62      221.06    110.53 o 
   8  12   8     3855.18     3539.12    244.91 o 
  10  12   8       55.20       34.68    127.87 o 
  12  12   8     1813.28     1991.72    221.06 o 
  14  12   8       72.83      186.38    136.54 o 
   2  14   8     1063.63     1128.17    101.00 o 
   4  14   8       15.93      -65.35     59.24 o 
   6  14   8     2561.38     2290.78    214.55 o 
   8  14   8       82.41       26.01    110.53 o 
  10  14   8      904.06      849.56    162.53 o 
  12  14   8       49.33      -95.35    123.53 o 
   0  16   8     1656.81     1324.19    156.05 o 
   2  16   8       71.22      104.85     68.76 o 
   4  16   8     1516.38     1364.75    172.29 o 
   6  16   8       17.70       -8.67    106.20 o 
   8  16   8     2089.72     2035.05    216.73 o 
  10  16   8      101.68       41.18    121.36 o 
  12  16   8     1127.40     1131.29    190.72 o 
   2  18   8     1511.79     1547.96    123.18 o 
   4  18   8       38.66      -58.53    101.85 o 
   6  18   8     1227.44     1233.18    179.88 o 
   8  18   8       26.65      -73.69    110.54 o 
  10  18   8      949.40      912.42    173.37 o 
   0  20   8     3447.69     2923.53    207.96 o 
   2  20   8      197.67      202.64     79.69 o 
   4  20   8     1151.80     1057.63    182.06 o 
   6  20   8      119.97      221.06    130.04 o 
   8  20   8     1364.34     1397.89    199.38 o 
   2  22   8      749.02      713.94    102.13 o 
   4  22   8       31.97       43.35    125.70 o 
   3   3   9      882.78      769.38    106.18 o 
   1   5   9      731.21      723.93     82.75 o 
   1   7   9     1308.44     1249.91    100.30 o 
   3   7   9      796.78      528.80    117.02 o 
   5   7   9     1108.63     1341.54    169.04 o 
   7   7   9     1014.96     1003.43    162.53 o 
   9   7   9     1269.95     1369.70    188.54 o 
  11   7   9      391.76      524.47    151.72 o 
   1   9   9     1081.33      960.94    117.04 o 
   3   9   9      580.84      507.15    121.35 o 
   5   9   9     1650.44     1634.11    188.54 o 
   7   9   9      982.48     1007.76    166.89 o 
   9   9   9      708.18      923.25    171.22 o 
  11   9   9      223.56      173.38    143.04 o 
   1  11   9      807.11      756.28     90.06 o 
   3  11   9      691.25      543.97    114.87 o 
   5  11   9      966.49      827.88    147.36 o 
   7  11   9     1886.27     2000.38    208.07 o 
   9  11   9      501.12      665.35    162.53 o 
   1  13   9      838.03      688.95    136.54 o 
   3  13   9      622.88      626.32    130.04 o 
   5  13   9      331.86      372.78    130.04 o 
   7  13   9      747.13      754.21    153.87 o 
   9  13   9      887.47      721.70    164.71 o 
   1  15   9      653.31      576.74     87.31 o 
   3  15   9      204.24      281.73    110.54 o 
   5  15   9      780.63      591.66    140.88 o 
   7  15   9      799.72     1020.78    164.71 o 
   1  17   9      109.56      110.84     75.04 o 
   3  17   9     1240.47     1126.96    160.38 o 
   5  17   9      306.11      301.26    134.37 o 
   2   4  10     1018.10     1116.12    140.88 o 
   0   6  10     1541.36     1380.54    160.38 o 
   2   6  10      145.24       84.52     95.36 o 
   4   6  10     1353.22     1445.55    173.37 o 
   6   6  10       19.49       54.18    106.20 o 
   2   8  10      818.13      684.85    125.71 o 
   4   8  10      281.38      266.57    114.86 o 
   0  10  10     1380.51     1198.48    147.36 o 
   2  10  10       28.68      110.53     99.69 o 
                                                 
